# Supplementary material for: A panel consisting of three novel circulating lncRNAs, is it a predictive tool for gastric cancer?
Source: J Cell Mol Med. 2018 Apr 26;22(7):3605–13. doi: 10.1111/jcmm.13640 (PMC6010868; doi:10.1111/jcmm.13640)
Supplement: Supplementary file 5 [file JCMM-22-3605-s005.xlsx]

## Sheet: Sheet1
GeneSymbol	ProbeName	pvalues	foldchange	S646_NS	S698_NS	S710_NS	S750_NS	S646_flags	S698_flags	S710_flags	S750_flags	S004_NS	S006_NS	S011_NS	S013_NS	S004_flags	S006_flags	S011_flags	S013_flags	Sum	ProbeName	ControlType	ProbeSeq	GeneSymbol	gene_description	Accession	Source	EntrezGeneID	chr	strand	start	end	Go	Type	relation	Associated_gene	Associated_gene_description	Associated_gene_strand
RP11-433J8.1	CUST_61314_PI430048170	0.001624	68.2214	9.74976	7.0044	5.99591	8.38768	P	P	A	P	1.36916	3.6532	1.37172	1.37534	A	A	A	A	5	CUST_61314_PI430048170	0	AGTTGGTGCAGAAAGATGAAATTTGTTATCCTTGGCTGTATCAACTCTCTCTCCTCTCCT	RP11-433J8.1	.	ENST00000553378	ENSEMBL_GENCODE	.	chr14	+	96592733	96595762	.	Noncoding	intergenic	.	.	.
RP11-749H20.1	CUST_25848_PI430048170	0.00115056	63.0822	10.1625	6.92209	7.1575	8.69349	P	P	A	P	1.36916	4.28214	2.09856	1.37534	A	A	A	A	5	CUST_25848_PI430048170	0	TCTACCTCTTCTCTCTCTACTTGAAATTCAAGCAAGACCTTGGAGAATACAGGTGGAGCT	RP11-749H20.1	.	ENST00000541797	ENSEMBL_GENCODE	.	chr12	-	127793527	127821183	.	Noncoding	intergenic	.	.	.
MIR6891	CUST_36505_PI430048170	0.0415559	57.5797	6.49504	2.31068	8.72966	6.25017	P	A	P	P	1.36916	1.36847	1.37172	1.37534	A	A	A	A	5	CUST_36505_PI430048170	0	TCAGGGAAAGCAGGAGCCCTTCAGCAGGGTCAGGGCCCCTCATCTTCCCTTCCTTTCCCA	MIR6891	.	ENST00000614822	ENSEMBL_GENCODE	.	chrCHR_HSCHR6_MHC_SSTO_CTG1	-	31348927	31349019	.	Noncoding	intergenic	.	.	.
KCNQ5-IT1	CUST_18779_PI430048170	0.0117587	47.1355	8.21824	4.27826	5.49556	7.74109	P	A	A	P	1.36916	2.15723	1.37172	1.37534	A	A	A	A	6	CUST_18779_PI430048170	0	TTGTAGATCTGTGACCTTCCTTACTTACCTTCCTCTACCAAAGTGGGTCAACCAAAACCG	KCNQ5-IT1	KCNQ5 intronic transcript 1	NR_120503	RefSeq	.	chr6	+	72630494	72678558	.	Noncoding	intronic_sense	KCNQ5	potassium voltage-gated channel, KQT-like subfamily, member 5	+
MIR3153	CUST_9238_PI430048170	0.0132481	44.8144	7.76304	7.42335	3.92223	8.76774	P	P	A	P	1.36916	2.64562	2.86921	1.37534	A	A	A	A	5	CUST_9238_PI430048170	0	CCCCTTCCCCCCAATTAAAGTAGATTGGGGGAAAGCGAGTAGGGACATTTAAAATTTGTT	MIR3153	microRNA 3153	NR_036108	RefSeq	.	chr9	+	89312224	89312306	.	Noncoding	intronic_sense	CKS2	CDC28 protein kinase regulatory subunit 2	+
ADAM20P1	CUST_27087_PI430048170	0.0222273	44.5998	4.78256	9.07287	5.06532	4.99406	P	A	A	P	1.6399	2.55053	1.37172	1.37534	A	A	A	A	6	CUST_27087_PI430048170	0	ATGAGCACACCATTGTTATGTAATAGCCTAACCCTTACCCCTCGCCTATCAGGGGGTGCC	ADAM20P1	ADAM metallopeptidase domain 20 pseudogene 1	NR_037933	RefSeq	.	chr14	-	70468878	70483756	.	Noncoding	intergenic	.	.	.
AC004158.2	CUST_126378_PI430048170	0.00564756	40.3955	9.34132	7.1557	4.90165	7.99358	P	A	A	P	1.36916	4.01732	2.39668	1.37534	A	A	A	A	6	CUST_126378_PI430048170	0	GTGGGATGTATGCATACACATACATGCACATACACATATTTCCTTCTCTCTCCTCTCTCT	AC004158.2	.	ENST00000561611	ENSEMBL_GENCODE	.	chr16	-	72425485	72665004	.	Noncoding	intergenic	.	.	.
AC012146.7	CUST_126466_PI430048170	0.00181006	37.473	9.48469	6.07004	7.46842	8.3312	P	A	A	P	2.31681	3.75928	3.71308	1.37534	A	A	A	A	6	CUST_126466_PI430048170	0	TTATAAGGCCTCTCTCTCACCTTGTATGGATTCTCTGATGTTCTGTAAGGACTGAGTTCT	AC012146.7	.	ENST00000623522	ENSEMBL_GENCODE	.	chr17	+	5113359	5115004	.	Noncoding	intronic_antisense	ZNF232	zinc finger protein 420	-
MIR485	CUST_120302_PI430048170	0.0232262	35.7685	8.84611	5.55879	3.80855	7.66451	P	A	A	P	2.61855	3.15773	1.37172	1.37534	A	A	A	A	6	CUST_120302_PI430048170	0	ATTCATCAAAGCGAGTCATACACGGCTCTCCTCTCTTTTAGTGTCAAATTCTGCCTCGGA	MIR485	.	ENST00000385292	ENSEMBL_GENCODE	.	chr14	+	101055407	101055515	.	Noncoding	intergenic	.	.	.
RP11-210K20.5	CUST_31511_PI430048170	0.00466605	33.4552	9.2621	6.86327	5.32398	8.36716	P	P	A	P	1.36916	4.46951	2.47721	1.37534	A	A	A	A	5	CUST_31511_PI430048170	0	CTAAGTGTCTCTGTTCTTCTCTCTCATACAATGCTGTAAAACCTGACTTGTCATATTATA	RP11-210K20.5	.	ENST00000616300	ENSEMBL_GENCODE	.	chr18	-	31895745	31896410	.	Noncoding	intronic_sense	TRAPPC8	trafficking protein particle complex 8	-
MAFIP	CUST_123260_PI430048170	0.000140674	32.8678	7.19889	7.01938	6.75803	7.91222	P	P	P	P	1.36916	2.96682	2.5954	1.37534	A	A	A	A	4	CUST_123260_PI430048170	0	AGTGAGCAGCGGCACGGTGCTTCCCCCCAATCCCCCAAATAAACAGTGCGTTAGCTTTCT	MAFIP	MAFF interacting protein (pseudogene), transcript variant 3	NR_046441	RefSeq	.	chr14_GL000194v1_random	-	53588	115073	.	Noncoding	intergenic	.	.	.
AC100830.4	CUST_28039_PI430048170	0.0298377	29.4911	9.69929	4.66984	5.4915	8.27663	P	A	A	P	2.85393	2.67626	4.63677	1.37534	A	A	A	A	6	CUST_28039_PI430048170	0	TGGGGCTTGTGATATTTCTGGTTTCCTGATCTCTCTCCTCTTCAAATAAACGCAAGATAT	AC100830.4	.	ENST00000583044	ENSEMBL_GENCODE	.	chr15	+	64695041	64695594	.	Noncoding	intronic_antisense	OAZ2	ornithine decarboxylase antizyme 2	-
TARID	CUST_19092_PI430048170	0.00664496	29.4886	8.77003	6.41138	4.77993	7.69432	P	A	A	P	1.64657	3.50298	3.10162	1.37534	A	A	A	A	6	CUST_19092_PI430048170	0	GTCTCTCTCCTGATAAGAAGAGTCACCAAGAGGAACATCTGCAACAACTAGATGCTGCTA	TARID	TCF21 antisense RNA inducing promoter demethylation	NR_109982	RefSeq	.	chr6	-	133502251	133889006	.	Noncoding	exonic_antisense	EYA4	EYA transcriptional coactivator and phosphatase 4	+
CTC-501O10.1	CUST_30537_PI430048170	0.00128279	29.2927	8.23682	5.31183	6.56905	7.5716	P	A	A	P	3.44905	2.40236	1.37172	1.37534	A	A	A	A	5	CUST_30537_PI430048170	0	GACCACCTAGTGCCTTTCCACTAAGATTGTTCCTTCCCTCTCCTGAAGATTATCCTCCTG	CTC-501O10.1	.	ENST00000593169	ENSEMBL_GENCODE	.	chr17	+	43680273	43705884	.	Noncoding	intergenic	.	.	.
MIR6798	CUST_9947_PI430048170	0.00468049	28.7737	6.80803	5.10592	4.64246	6.98027	P	A	A	P	1.36916	1.36847	1.37172	1.37534	A	A	A	A	6	CUST_9947_PI430048170	0	AGGGGGATGGGCGAGCTTGGGCCCATTCCTTTCCTTACCCTACCCCCCATCCCCCTGTAG	MIR6798	microRNA 6798	NR_106856	RefSeq	.	chr19	+	49009905	49009972	.	Noncoding	intronic_sense	RUVBL2	.	+
RP4-555D20.2	CUST_122617_PI430048170	0.00140701	28.0402	6.75308	8.01066	7.48771	7.99386	P	P	P	P	1.36916	3.5292	3.56238	1.37534	A	A	A	A	4	CUST_122617_PI430048170	0	AGGGTGTATATGTGTGTGTGTGTGTAATTGACTTTGTGACCATGAAACTGAGTTAATACT	RP4-555D20.2	.	ENST00000568686	ENSEMBL_GENCODE	.	chr3	+	44117299	44122365	.	Noncoding	intergenic	.	.	.
LOC101929106	CUST_589_PI430048170	0.0409942	27.9519	8.25699	3.7679	3.94784	6.96781	P	A	A	P	1.92026	2.42226	1.37172	2.24161	A	A	A	A	6	CUST_589_PI430048170	0	GGGAGATGTAAATTTGTTAGTAGATGGAGCAATAATAATAAACTCTCTCTCGGCTTCCCC	LOC101929106	uncharacterized LOC101929106	NR_110052	RefSeq	.	chr3	-	187197089	187207629	.	Noncoding	exonic_antisense	RTP1	receptor (chemosensory) transporter protein 1	+
HOTAIR	CUST_59054_PI430048170	0.00108563	26.876	6.41156	5.80651	4.98528	7.58759	P	A	A	P	1.36916	1.36847	2.54249	1.37534	A	A	A	A	6	CUST_59054_PI430048170	0	GTGTAGGTTGTGTGTGTGTGGTGGTTTTATGCATAAATAAAGTTTTACATGTGGTGAATA	HOTAIR	HOX transcript antisense RNA, transcript variant 3	NR_047518	RefSeq	.	chr12	-	53962307	53968914	.	Noncoding	intergenic	.	.	.
RP11-479J7.2	CUST_11690_PI430048170	0.0224348	26.0141	7.67437	4.03632	4.12537	7.10391	P	A	A	P	1.36916	1.99457	1.37172	2.40219	A	A	A	A	6	CUST_11690_PI430048170	0	CCTTCCTTTTCTTTGAGGAAGTTCTCATTAACGATCATTCTCCTTATAATAGCCTGAATA	RP11-479J7.2	.	ENST00000425271	ENSEMBL_GENCODE	.	chr1	+	166334884	166335762	.	Noncoding	intergenic	.	.	.
LINC00856	CUST_38189_PI430048170	0.0363987	24.373	8.10971	5.71203	2.82654	7.17522	P	A	A	P	2.29346	1.36847	3.267	1.37534	A	A	A	A	6	CUST_38189_PI430048170	0	GTGTATCACTTCATCTCTCTGCTCTCCAAGAAAAAGTTTGCCAACTCCTGCTCTAGATTG	LINC00856	.	ENST00000624665	ENSEMBL_GENCODE	.	chr10	+	78248740	78551355	.	Noncoding	intergenic	.	.	.
RP11-58K22.5	CUST_23821_PI430048170	0.000144093	23.5762	7.32032	6.17507	5.74679	6.96331	P	A	A	P	3.06226	1.95585	1.37172	1.37534	A	A	A	A	6	CUST_23821_PI430048170	0	AGCTGATTTTTAACCCGCCTTCCTTCTTGTCCATATAATAACAAACACCAGCCTTTCTTG	RP11-58K22.5	.	ENST00000533814	ENSEMBL_GENCODE	.	chr11	-	44604508	44605337	.	Noncoding	exonic_antisense	CD82	CD82 molecule	+
NFIA-AS1	CUST_10956_PI430048170	0.0487781	22.6613	7.53289	5.81725	2.13425	6.9797	P	A	A	P	1.36916	1.80852	2.95295	1.37534	A	A	A	A	6	CUST_10956_PI430048170	0	CCTTCCTTTCAAGACATTTGAATGGATCACCAAATAATTACCTACTTTTCTCTCACAACT	NFIA-AS1	NFIA antisense RNA 1	NR_104180	RefSeq	.	chr1	-	61248944	61253518	.	Noncoding	intronic_antisense	NFIA	nuclear factor I/A	+
MIR6797	CUST_9704_PI430048170	0.00156187	22.4231	7.0515	4.80931	5.54639	6.76882	P	A	A	P	1.36916	2.085	2.23065	1.37534	A	A	A	A	6	CUST_9704_PI430048170	0	AAGGGGCTGAGAACAGGACCTGTGCTCACTGGGGCCTGCATGACCCTTCCCTCCCCACAG	MIR6797	microRNA 6797	NR_106855	RefSeq	.	chr19	+	41869626	41869698	.	Noncoding	intronic_sense	RPS19	.	+
AL845259.1	CUST_36889_PI430048170	0.00229511	22.0609	7.14372	7.28356	6.52985	6.88026	P	P	A	P	1.8934	3.81798	1.37172	1.37534	A	A	A	A	5	CUST_36889_PI430048170	0	TGGGAACCCCCTTCCCTCTGGGTACCAGATAGAATTCTATGCACTTTCCTGGAGGCTCCA	AL845259.1	.	ENST00000408181	ENSEMBL_GENCODE	.	chr10	-	133659580	133659675	.	Noncoding	intergenic	.	.	.
RP11-195B3.1	CUST_107182_PI430048170	0.00405508	21.2773	9.30824	6.78911	7.00554	8.07319	P	P	P	P	2.39181	4.98006	3.83653	1.37534	A	A	A	A	4	CUST_107182_PI430048170	0	ATATGAGGAACTTAGCAAATGGACTCATTCTTCATTTTCTTCTTCCTCTCTCTCCTGATT	RP11-195B3.1	.	ENST00000436340	ENSEMBL_GENCODE	.	chr10	+	3266003	3267015	.	Noncoding	intergenic	.	.	.
LOC101927285	CUST_121552_PI430048170	0.00272847	21.2038	6.42735	6.84784	7.40444	7.81291	P	P	A	P	1.79732	1.36847	4.28052	1.37534	A	A	A	A	5	CUST_121552_PI430048170	0	CCTAATGTGTTAAATGAAGATAATGCCTATCTCACTGTTTTGTGTGTGTGTGTGTGAAAA	LOC101927285	uncharacterized LOC101927285	NR_110219	RefSeq	.	chr2	+	59217707	59279400	.	Noncoding	intergenic	.	.	.
TTC28-AS1	CUST_36317_PI430048170	0.0011624	20.9825	6.39275	5.75876	4.70782	6.9238	P	A	A	P	2.04692	2.10523	1.37172	1.37534	A	A	A	A	6	CUST_36317_PI430048170	0	AAGCTCGACGCGCGCACTCTTGTCTGCTTACGAGGGCTCCTCCCTTCAGCTTTGGTCCCT	TTC28-AS1	TTC28 antisense RNA 1, transcript variant 1	NR_026963	RefSeq	.	chr22	+	27919375	28002681	.	Noncoding	exonic_antisense	TTC28	tetratricopeptide repeat domain 28	-
RP11-134F2.2	CUST_101528_PI430048170	0.00119526	20.8645	6.20572	4.61998	5.94306	5.80654	P	A	A	P	1.36916	1.36847	1.37172	1.37534	A	A	A	A	6	CUST_101528_PI430048170	0	GCAAGTCATCCATTTTCCTCCCCTCAAACCTGGCATCGGAGTTTATTGAAACAAAGCAAA	RP11-134F2.2	.	ENST00000455926	ENSEMBL_GENCODE	.	chr3	-	186641515	186665703	.	Noncoding	exonic_antisense	FETUB	fetuin B	+
MIR940	CUST_9122_PI430048170	0.010925	20.7685	6.82688	3.46305	6.60088	6.97862	P	A	A	P	1.36916	2.8941	2.04688	1.37534	A	A	A	A	6	CUST_9122_PI430048170	0	GGGCAGCCCCGTGTGTTGAGGAAGGAAGGCAGGGCCCCCGCTCCCCGGGCCTGACCCCAC	MIR940	microRNA 940	NR_030636	RefSeq	.	chr16	+	2271746	2271840	.	Noncoding	intergenic	.	.	.
MIR4674	CUST_8991_PI430048170	0.0265352	20.3871	7.00321	4.64448	3.15664	7.00851	P	A	A	P	1.36916	2.04051	2.3164	1.37534	A	A	A	A	6	CUST_8991_PI430048170	0	GCGCCGCCGGGTCCCTCCTCCCCGGAGAGGCTGGGCTCGGGACGCGCGGCTCAGCTCGGG	MIR4674	microRNA 4674	NR_039821	RefSeq	.	chr9	-	136546172	136546259	.	Noncoding	intergenic	.	.	.
VTRNA2-2P	CUST_36206_PI430048170	0.00458186	19.6396	8.53813	6.89599	6.46739	7.67558	P	P	A	P	1.36916	4.93202	2.0713	1.37534	A	A	A	A	6	CUST_36206_PI430048170	0	TCTGTCTCTCTAACTCCCTGTGCTGGGGTTTGAATCCTGCAGGTGCTTTCTGATCTTTAA	VTRNA2-2P	.	ENST00000516091	ENSEMBL_GENCODE	.	chr2	-	65555432	65555534	.	Noncoding	intergenic	.	.	.
RP11-967K21.1	CUST_119587_PI430048170	0.0332651	19.5693	7.17834	2.38603	5.9769	6.67618	P	A	A	P	1.36916	3.06138	1.37172	1.37534	A	A	A	A	6	CUST_119587_PI430048170	0	GTGAATTCAAATCCTACCAACTCCATGAAATCTTTCTTCCTTCCCCACAGTAATCTTTTT	RP11-967K21.1	.	ENST00000617468	ENSEMBL_GENCODE	.	chr12	-	28188330	28190738	.	Noncoding	intergenic	.	.	.
TRAF3IP2-AS1	CUST_77640_PI430048170	0.0189013	18.2455	5.71381	5.04896	2.86525	6.58368	P	A	A	P	1.36916	1.36847	1.37172	1.37534	A	A	A	A	6	CUST_77640_PI430048170	0	GTGGTGGTGGTGCCTGTCTGGTTTTAGTTGTTTCTTTTATCTTACACAGATTTTTGTAAG	TRAF3IP2-AS1	TRAF3IP2 antisense RNA 1, transcript variant 4	NR_034111	RefSeq	.	chr6	+	111483471	111503608	.	Noncoding	exonic_antisense	REV3L	REV3-like, polymerase (DNA directed), zeta, catalytic subunit	-
UCA1	CUST_64451_PI430048170	0.000413216	17.8785	6.41532	5.14724	6.96749	6.68009	P	A	A	P	1.36916	3.20778	2.34336	1.37534	A	A	A	A	6	CUST_64451_PI430048170	0	TTCATGTGGTTTTCCTTTCCTTTCCTTATATGTGAAAAGGTGACAGAAAAGAAATCTTCC	UCA1	urothelial cancer associated 1 (non-protein coding)	NR_015379	RefSeq	.	chr19	+	15828946	15836321	.	Noncoding	intergenic	.	.	.
AC093484.4	CUST_30076_PI430048170	0.00386326	17.6302	7.67768	5.66917	4.77446	7.22566	P	A	A	P	1.36916	3.93091	2.03991	1.37534	A	A	A	A	6	CUST_30076_PI430048170	0	TAGACAGCTACTTTGAAATCCTCTTGTACGTGGGTTCTCACTCCTCCTTCTCTCAACTGT	AC093484.4	.	ENST00000441875	ENSEMBL_GENCODE	.	chr17	+	16427474	16428719	.	Noncoding	exonic_sense	TRPV2	transient receptor potential cation channel, subfamily V, member 2	+
MIR5685	CUST_9657_PI430048170	0.0131106	16.928	7.26171	5.42631	3.8406	7.42495	P	A	A	P	1.36916	2.86886	3.33927	1.37534	A	A	A	A	6	CUST_9657_PI430048170	0	AGTTATCACGGGCCCCTCCCCTCAATGGGCCCGTGATAACTGCAGGGCTGTGATGTAGAG	MIR5685	microRNA 5685	NR_049866	RefSeq	.	chr6	+	53276992	53277071	.	Noncoding	intronic_antisense	ELOVL5	ELOVL fatty acid elongase 5	-
CTD-2036P10.6	CUST_27818_PI430048170	0.00527223	16.8327	7.61673	4.72629	5.17086	7.04635	P	A	A	P	1.36916	3.57641	2.61329	1.37534	A	A	A	A	6	CUST_27818_PI430048170	0	CTGTCTCTCAAGCCTCTCTGTTCATCTTCTCTGGAGAGCTGAGCTTTCAATACAGAAATC	CTD-2036P10.6	.	ENST00000617465	ENSEMBL_GENCODE	.	chr15	+	42726583	42727211	.	Noncoding	intronic_antisense	CDAN1	codanin 1	-
CTB-1H10.1	CUST_17963_PI430048170	0.00233829	16.7794	6.70973	6.7617	4.36696	6.91636	P	A	A	P	1.59918	3.42356	2.25691	1.37534	A	A	A	A	6	CUST_17963_PI430048170	0	TGGGTCTTTTTCATCTCCCCCCTTTGCTGATGAAGAGGCAGTGCTGTAAAATGACGAAAT	CTB-1H10.1	.	ENST00000507391	ENSEMBL_GENCODE	.	chr5	+	146400981	146407359	.	Noncoding	intergenic	.	.	.
RP1-101D8.1	CUST_122354_PI430048170	0.0312597	16.7309	6.65981	4.28675	2.65535	6.02972	P	A	A	P	1.89817	1.36847	1.37172	1.37534	A	A	A	A	6	CUST_122354_PI430048170	0	ATGCCTTCTTAGAGCTCGGACTTTCCATAGAAGACAACCTTCTCTCCTCCTGAAATAGGT	RP1-101D8.1	.	ENST00000617854	ENSEMBL_GENCODE	.	chr21	-	45759804	45763758	.	Noncoding	intergenic	.	.	.
MIR6873	CUST_9927_PI430048170	0.0159876	16.4869	9.06734	6.36061	5.07283	8.09934	P	P	A	P	1.36916	3.03497	5.42038	1.37534	A	A	A	A	5	CUST_9927_PI430048170	0	AGCAGAGGGAATACAGAGGGCAATCAGGACTGGGTCATTCTCTCTGTCTTTCTCTCTCAG	MIR6873	microRNA 6873	NR_106933	RefSeq	.	chr6_GL000255v2_alt	-	4481650	4481713	.	Noncoding	intronic_sense	WDR46	WD repeat domain 46	-
MEF2C-AS1	CUST_17525_PI430048170	0.00248556	16.3391	8.48191	6.64314	5.67338	7.35436	P	A	A	P	1.97674	4.12918	3.34002	3.25951	A	A	A	A	6	CUST_17525_PI430048170	0	CTCCCTCTCAAACCGCACCATTGGCACAGACTAATATTTATACAACTTTTTATTTTAAAC	MEF2C-AS1	.	ENST00000513704	ENSEMBL_GENCODE	.	chr5	+	88889308	88943343	.	Noncoding	exonic_antisense	MEF2C	myocyte enhancer factor 2C	-
LOC101927196	CUST_70046_PI430048170	0.00140243	16.0943	7.73127	6.48239	6.77238	7.1534	P	A	A	P	3.38666	3.78164	2.92418	1.37534	A	A	A	A	6	CUST_70046_PI430048170	0	AGGAAAAAGTTAAGTTGCATTTCTGCAATACATTCTCTCCCTTCCCTGAGCTGCTCCTGG	LOC101927196	uncharacterized LOC101927196, transcript variant 4	NR_110217	RefSeq	.	chr2	-	185719873	185740477	.	Noncoding	exonic_antisense	FSIP2	.	+
RP11-231C18.2	CUST_16085_PI430048170	0.000998887	16.0352	6.57255	6.3719	5.28471	7.23682	P	P	A	P	1.36916	3.51796	2.65648	1.37534	A	A	A	A	5	CUST_16085_PI430048170	0	TGACCCTGCCACATTGTATATTCTTGTTCTCCCCCCATGATGCATTTTATTTCAGTATCC	RP11-231C18.2	.	ENST00000508241	ENSEMBL_GENCODE	.	chr4	+	54376002	54376752	.	Noncoding	intergenic	.	.	.
RNU1-104P	CUST_35266_PI430048170	0.0239669	15.6978	8.07035	3.70292	6.20414	7.6078	P	A	A	P	1.36916	3.6203	4.13754	1.37534	A	A	A	A	6	CUST_35266_PI430048170	0	TGTGTCTTTCCTGTTGCCAATCATGGCTTCTTTCTTCCTTCCTTAGAGCTGCAGCTCTAA	RNU1-104P	.	ENST00000517280	ENSEMBL_GENCODE	.	chr12	+	127321355	127321529	.	Noncoding	intergenic	.	.	.
MIR6789	CUST_9665_PI430048170	0.0250015	15.404	6.21947	2.54934	5.14573	6.24647	P	A	A	P	1.36916	1.36847	2.22804	1.37534	A	A	A	A	6	CUST_9665_PI430048170	0	GCTGGGCCCCTCGGAGGCCGGGTGCTCACTGCCCCGTCCCGGCGCCCGTGTCTCCTCCAG	MIR6789	microRNA 6789	NR_106847	RefSeq	.	chr19	-	2235828	2235926	.	Noncoding	exonic_sense	PLEKHJ1	pleckstrin homology domain containing, family J member 1	-
FAM85B	CUST_50732_PI430048170	0.0211244	15.2285	10.3494	7.59234	7.43577	8.88793	P	P	P	P	5.72394	6.25514	3.16837	1.37534	A	A	A	A	4	CUST_50732_PI430048170	0	TTTTCTGCACTGAGTCATCAGGAGCAAATGCTAGATCAGATAGAGTCTCTCTCTCTGCCA	FAM85B	.	ENST00000519726	ENSEMBL_GENCODE	.	chr8	-	8167819	8226614	.	Noncoding	intergenic	.	.	.
CTD-2555A7.3	CUST_29787_PI430048170	0.00187795	15.059	7.12887	6.70936	7.10377	5.97874	P	A	A	P	1.94771	3.58178	3.47758	1.37534	A	A	A	A	6	CUST_29787_PI430048170	0	ATCCTCTCCTTCACTGACCTCGTTCTTGCCCTTGGTTCCTTAGATTTGGTAAAACGTTGT	CTD-2555A7.3	.	ENST00000562782	ENSEMBL_GENCODE	.	chr16	-	89113175	89115279	.	Noncoding	exonic_antisense	ACSF3	acyl-CoA synthetase family member 3	+
MIR6751	CUST_9673_PI430048170	0.017196	14.6854	9.83272	7.43152	7.12006	8.60407	P	P	P	P	1.36916	6.6732	1.37172	1.37534	A	A	A	A	4	CUST_9673_PI430048170	0	TCTTGGGGGTGAGGTTGGTGTCTGGCCCCAGCAGCCCAGACTGAGCCTCTCTCTCTCCAG	MIR6751	microRNA 6751	NR_106809	RefSeq	.	chr11	-	65129915	65129978	.	Noncoding	intronic_sense	SYVN1	.	-
ZBED3-AS1	CUST_17422_PI430048170	0.009202	14.5541	5.14401	4.01729	7.49203	5.54178	P	A	P	P	1.36916	3.21892	2.20906	1.37534	A	A	A	A	5	CUST_17422_PI430048170	0	ATAAACGAGAGACATCTGGAGAAAGGAGACCTCTTCCTATCCCAACAGGACTGTGTTTCA	ZBED3-AS1	.	ENST00000504506	ENSEMBL_GENCODE	.	chr5	+	77088275	77131207	.	Noncoding	intergenic	.	.	.
DCTN1-AS1	CUST_66010_PI430048170	0.0307576	14.4191	6.9063	2.99999	5.27341	7.47981	P	A	A	P	1.9816	3.88795	1.37172	1.37534	A	A	A	A	6	CUST_66010_PI430048170	0	AGTAGAAGGGATGCATTGAGTATCCCCTTTATTACTCCCCCCTTTTCCCTATTTCACCTT	DCTN1-AS1	DCTN1 antisense RNA 1	NR_024463	RefSeq	.	chr2	+	74385717	74393881	.	Noncoding	exonic_antisense	DCTN1	dynactin 1	-
RP11-687M24.4	CUST_24518_PI430048170	0.0241845	14.2945	10.5744	6.94885	7.10177	8.88787	P	A	A	P	2.10573	7.11425	3.65659	1.37534	A	P	A	A	5	CUST_24518_PI430048170	0	CCACAATTCTCTCTCTCCTTAATTTAAAGAAATATAGAGGAGCATGTTTGAAGGAGCATA	RP11-687M24.4	.	ENST00000525429	ENSEMBL_GENCODE	.	chr11	-	125132847	125139587	.	Noncoding	intergenic	.	.	.
AC009120.4	CUST_29530_PI430048170	0.00938087	13.8807	4.55259	5.43764	7.73853	4.81226	P	A	P	P	1.88262	3.73913	1.37172	1.37534	A	A	A	A	5	CUST_29530_PI430048170	0	ATCTCTAACATAAGAGCACGCTTTTAATGTAATTTGATTGCAGGGAGAGGCTCCTCCGTG	AC009120.4	.	ENST00000562888	ENSEMBL_GENCODE	.	chr16	-	74206095	74296762	.	Noncoding	bidirectional	PSMD7	.	+
LINC00659	CUST_47474_PI430048170	0.000582351	13.8731	6.54327	6.39714	4.78048	6.32964	P	A	A	P	1.76368	3.25062	2.34164	1.37534	A	A	A	A	6	CUST_47474_PI430048170	0	ACTTGGGACTTGGATGCTTAACAGGAGGCTCCCCCTCTCTTGGGAGGTAGAGAGCAGTGA	LINC00659	long intergenic non-protein coding RNA 659, transcript variant 2	NR_046225	RefSeq	.	chr20	-	62774120	62776856	.	Noncoding	intergenic	.	.	.
THSD4-AS2	CUST_8528_PI430048170	0.0308565	13.6623	10.6156	8.10263	8.30277	8.94042	P	P	P	P	1.36916	7.25129	5.18978	1.37534	A	P	A	A	3	CUST_8528_PI430048170	0	TAACATTTTGCCCTCAAACACAGGTTTTAGAAAATTACAGGCACCTCTCTCTCTTCTCTC	THSD4-AS2	THSD4 antisense RNA 2	NR_120346	RefSeq	.	chr15	-	71688700	71691539	.	Noncoding	intronic_antisense	THSD4	thrombospondin, type I, domain containing 4	+
MLLT4-AS1	CUST_49613_PI430048170	0.0188322	13.3343	6.09024	3.38785	3.47525	5.59257	P	A	A	P	1.36916	1.36847	1.37172	1.37534	A	A	A	A	6	CUST_49613_PI430048170	0	CCCACTCCCTTTGTGTGTCTCCTTAGAAAACGCCTCTTCTCTCAGACACATCGTTATCTG	MLLT4-AS1	MLLT4 antisense RNA 1 (head to head)	NR_027906	RefSeq	.	chr6	-	167823889	167826796	.	Noncoding	bidirectional	MLLT4	myeloid/lymphoid or mixed-lineage leukemia (trithorax homolog, Drosophila); translocated to, 4	+
LOC100128164	CUST_122876_PI430048170	0.0325371	13.2895	10.1061	7.17749	7.15998	8.63481	P	P	P	P	1.36916	5.67706	6.28826	1.37534	A	A	A	A	4	CUST_122876_PI430048170	0	AATTATAAATTATAGTGTGTCTCTCCTCTCTTACCAAGGACTAAGGGCTAAAGTATCGAC	LOC100128164	four and a half LIM domains 1 pseudogene, transcript variant 1	NR_027622	RefSeq	.	chr3	-	169943983	169966734	.	Noncoding	bidirectional	SEC62	SEC62 homolog (S. cerevisiae)	+
LINC01535	CUST_32548_PI430048170	0.0377724	13.1619	7.28613	2.84499	4.81536	7.02341	P	A	A	P	1.36916	4.05852	1.37172	1.37534	A	A	A	A	6	CUST_32548_PI430048170	0	CATTTTCCTTATCTCCCTCCCAAGGGGCTGTTTCCTGTATTTATTGACTCCCTGTTTAAA	LINC01535	long intergenic non-protein coding RNA 1535, transcript variant 1	NR_110718	RefSeq	.	chr19	+	37251884	37263613	.	Noncoding	intergenic	.	.	.
MIR6741	CUST_9667_PI430048170	0.0295925	13.0911	7.39283	3.49022	4.36634	6.64401	P	A	A	P	1.36916	2.51984	3.5848	1.37534	A	A	A	A	6	CUST_9667_PI430048170	0	GGGTGGGTGCTGGTGGGAGCCGTGCCCTGGCCACTCATTCGGCTCTCTCCCTCACCCTAG	MIR6741	microRNA 6741	NR_106799	RefSeq	.	chr1	-	225922079	225922142	.	Noncoding	intronic_sense	PYCR2	.	-
LINC01535	CUST_121300_PI430048170	0.0127705	12.8571	7.32705	3.77468	5.79639	6.92435	P	A	A	P	1.36916	4.03861	2.51385	1.37534	A	A	A	A	6	CUST_121300_PI430048170	0	TTTCCTTATCTCCCTCCCAAGGGGCTGTTTCCTGTATTTATTGACTCCCTGTTTAAAAAA	LINC01535	long intergenic non-protein coding RNA 1535, transcript variant 1	NR_110718	RefSeq	.	chr19	+	37251884	37263613	.	Noncoding	intergenic	.	.	.
MIR1324	CUST_36453_PI430048170	0.0102809	12.8299	7.06784	6.25277	6.64497	6.88862	P	A	A	P	1.36916	4.68208	1.37172	1.37534	A	A	A	A	6	CUST_36453_PI430048170	0	TGGGAACCCCCTTCCCTCTGGGTACCAGACAGAATTCTATGCACTTTCCTGGAGGCTCCA	MIR1324	microRNA 1324	NR_031714	RefSeq	.	chr3	+	75630762	75630858	.	Noncoding	intergenic	.	.	.
MSC-AS1	CUST_21018_PI430048170	0.0345803	12.6576	6.46494	2.35913	5.28344	5.86275	P	A	A	P	1.36916	1.9893	2.56332	1.37534	A	A	A	A	6	CUST_21018_PI430048170	0	TGATCGTAAGAACAACCTCCTTCCTCTTATTGTGAAGTGCAAGGTGCAAAAAGGAGGCCT	MSC-AS1	uncharacterized LOC100132891, transcript variant 1	NR_033652	RefSeq	.	chr8	+	71843122	72056312	.	Noncoding	exonic_antisense|exonic_antisense	TRPA1|MSC	NA	-|-
MIR4269	CUST_8898_PI430048170	0.024048	12.5739	3.50871	6.62567	4.62959	3.45586	P	P	A	P	1.93957	1.36847	1.37172	1.37534	A	A	A	A	5	CUST_8898_PI430048170	0	CCCTGGCTTCTGCCTCTTTCTTTGTGGAAGCCACTCTGTCAGGCCTGGGATGGAGGGGCA	MIR4269	microRNA 4269	NR_036229	RefSeq	.	chr2	+	239305461	239305545	.	Noncoding	intronic_antisense	HDAC4	histone deacetylase 4	-
TAB2	CUST_19231_PI430048170	0.035578	12.5504	10.1182	7.62585	5.5806	8.74819	P	P	A	P	3.41202	6.55424	5.09718	1.81592	A	A	A	A	5	CUST_19231_PI430048170	0	CCTCTCTCTTCTTCCAGGCCAAATACCTACTGGATGAAACTGATAAAATTAAACAAAGAG	TAB2	TGF-beta activated kinase 1/MAP3K7 binding protein 2, transcript variant 5	NR_125861	RefSeq	.	chr6	+	149217923	149230159	.	Noncoding	exonic_sense	TAB2	.	+
HCG18	CUST_18514_PI430048170	0.0430986	12.3896	6.68261	3.3167	2.93302	5.44902	P	A	A	P	1.36916	2.22829	1.37172	1.75735	A	A	A	A	6	CUST_18514_PI430048170	0	CCTCTCTCCAGGTTGATAGCCATGGCTCCTGAAAGAAATAAAAGATGATCATCTTTCTAA	HCG18	.	ENST00000602516	ENSEMBL_GENCODE	.	chr6	-	30304071	30306960	.	Noncoding	intergenic	.	.	.
MIR6511B2	CUST_9854_PI430048170	0.011362	12.3367	5.41825	2.95494	5.39816	5.66672	P	A	A	P	1.9511	1.36847	1.37172	1.37534	A	A	A	A	6	CUST_9854_PI430048170	0	GCAGAAGTGGGGCTGACAGGGCAGAGGGTTGCGCCCCCTCACCACCCCTTCTGCCTGCAG	MIR6511B2	microRNA 6511b-2	NR_106965	RefSeq	.	chr16_KI270853v1_alt	+	528362	528433	.	Noncoding	intronic_antisense|intronic_sense	PDXDC1|NPIPA7	NA	-|+
RP11-77P16.4	CUST_51254_PI430048170	0.0272955	12.0228	9.56669	6.80761	7.0515	8.1961	P	P	P	P	1.36916	4.81248	6.21997	1.37534	A	A	A	A	4	CUST_51254_PI430048170	0	TTATCGGGGACACTCATTAAAAATGTGAGTCTGCTCCAGATGGACTCTCTCTCTTTCTGC	RP11-77P16.4	.	ENST00000504808	ENSEMBL_GENCODE	.	chr3	+	130112652	130120579	.	Noncoding	intergenic	.	.	.
PGM5-AS1	CUST_21912_PI430048170	0.00509708	11.6645	7.09832	4.30318	6.05838	6.68475	P	A	A	P	1.36916	3.72682	2.33288	2.83017	A	A	A	A	6	CUST_21912_PI430048170	0	CCTCCTCCAAAACAGCACACTTTCCGGCTGAAGAAAAGAAGAATGGTATTCATGCAGTTC	PGM5-AS1	PGM5 antisense RNA 1, transcript variant 2	NR_121192	RefSeq	.	chr9	-	68355163	68357866	.	Noncoding	exonic_antisense	PGM5	phosphoglucomutase 5	+
RP11-165E7.1	CUST_28782_PI430048170	0.0299353	11.5264	7.78489	7.01074	3.21311	7.01075	P	A	A	P	1.36916	5.11055	1.37172	1.37534	A	A	A	A	6	CUST_28782_PI430048170	0	TTCAGTCATTTCACCCTCTCCCTGGTTTGGTAACTGAAGCCTTCTGAAATGAACCAGTGT	RP11-165E7.1	.	ENST00000588778	ENSEMBL_GENCODE	.	chr16	+	5010909	5042250	.	Noncoding	exonic_sense|exonic_antisense	SEC14L5|NAGPA	NA	+|-
RP11-1018N14.4	CUST_30749_PI430048170	0.0220034	11.4069	4.99054	2.454	5.75555	4.74065	P	A	A	P	1.36916	1.36847	1.37172	1.37534	A	A	A	A	6	CUST_30749_PI430048170	0	AAAGATTTGGGAAGAAGGTGTGATCAGCAGAAAGCAGATTTTCTTCCTCCCCTTCTGCTG	RP11-1018N14.4	.	ENST00000510059	ENSEMBL_GENCODE	.	chr17	+	51335261	51336240	.	Noncoding	intergenic	.	.	.
LOC645166	CUST_54713_PI430048170	0.0207797	11.392	8.6292	7.21871	6.91119	7.77887	P	P	P	P	1.36916	5.7513	4.21977	1.37534	A	A	A	A	4	CUST_54713_PI430048170	0	GGAGCACCTAAGAACTGGCATGACTCTACACCCTCTCTCCTTCTGCAATGACCTCGTGTC	LOC645166	lymphocyte-specific protein 1 pseudogene, transcript variant 3	NR_027356	RefSeq	.	chr1	+	144716078	144739347	.	Noncoding	intergenic	.	.	.
CTD-2256P15.3	CUST_123345_PI430048170	0.0158146	11.2417	5.46599	4.88259	2.65595	5.18264	P	A	A	P	1.36916	1.36847	1.37172	1.37534	A	A	A	A	6	CUST_123345_PI430048170	0	TAGCTGTAAGTAAGAATAGTTCATCACCCACTGCTGGGTTTGCATCCTCCTCCAAATAGG	CTD-2256P15.3	.	ENST00000623897	ENSEMBL_GENCODE	.	chr5	+	10342813	10343131	.	Noncoding	intergenic	.	.	.
CTB-111F10.1	CUST_19981_PI430048170	0.00409408	11.1923	4.42263	6.37696	6.86185	5.00137	P	A	A	P	2.49031	2.08552	3.34174	1.37534	A	A	A	A	6	CUST_19981_PI430048170	0	AAGTAAAAAGGGCTCCCTTCAGTAAATATTTGCAAGGCAGGTCTGTCTTCCCCTGCTTTC	CTB-111F10.1	.	ENST00000415249	ENSEMBL_GENCODE	.	chr7	-	91638847	91643512	.	Noncoding	intergenic	.	.	.
TMPRSS4-AS1	CUST_119432_PI430048170	0.0333878	11.102	10.292	7.86717	7.49982	8.92062	P	P	A	P	1.36916	7.36023	4.61044	1.37534	A	A	A	A	5	CUST_119432_PI430048170	0	ACAGGGCTCTCTCTCTTGGATGTCTCAGCCATGACAGGTGAGGACTCCATCAGCACCTTG	TMPRSS4-AS1	TMPRSS4 antisense RNA 1	NR_038318	RefSeq	.	chr11	-	118015771	118086793	.	Noncoding	exonic_antisense	TMPRSS4	transmembrane protease, serine 4	+
MIR3175	CUST_8740_PI430048170	0.00831915	10.9599	7.14092	5.97278	5.87338	7.17873	P	A	A	P	1.36916	4.57335	3.03398	1.37534	A	A	A	A	6	CUST_8740_PI430048170	0	GAACGCAGTGACGTCTGGCCGCGTGCGCATGTCGGGCGCTTTCTCCTCCCCCTACCCAGG	MIR3175	microRNA 3175	NR_036136	RefSeq	.	chr15	+	92904398	92904475	.	Noncoding	intronic_sense	CHD2	chromodomain helicase DNA binding protein 2	+
SNORA29	CUST_4994_PI430048170	0.0153426	10.775	6.72712	4.17489	4.10735	6.54262	P	A	A	P	1.36916	2.0204	2.82133	3.00926	A	A	A	A	6	CUST_4994_PI430048170	0	TCTGAAGAGGGAGGGTTTTTTCATGTCCTCCTCCTATATGAAATGGCTGAACGGATATTA	SNORA29	small nucleolar RNA, H/ACA box 29	NR_002965	RefSeq	.	chr6	-	159785593	159785733	.	Noncoding	intronic_sense	TCP1	.	-
RP5-1198O20.4	CUST_10819_PI430048170	0.0103804	10.7688	6.45975	3.69607	4.43864	5.98309	P	A	A	P	2.62653	1.63801	1.37172	2.43007	A	A	A	A	6	CUST_10819_PI430048170	0	TTGACTAATGGGAACAGGAAAAGGGAGGAAACCAGGAAGATAAATCTCCCTCCCTTCTCA	RP5-1198O20.4	.	ENST00000609027	ENSEMBL_GENCODE	.	chr1	+	44051193	44076822	.	Noncoding	intergenic	.	.	.
RP11-288I21.1	CUST_10515_PI430048170	0.0394572	10.7541	5.82772	1.96081	5.11668	5.38529	P	A	A	P	1.36916	2.31927	1.37172	1.37534	A	A	A	A	6	CUST_10515_PI430048170	0	CTTGCTAACAGCAAGTTTGAGAGGGACCTCCCTTCCTGGGACATATAACCCGTGGTACAG	RP11-288I21.1	.	ENST00000615472	ENSEMBL_GENCODE	.	chr1	-	15720737	15732452	.	Noncoding	exonic_antisense	PLEKHM2	pleckstrin homology domain containing, family M (with RUN domain) member 2	+
RP11-64K12.9	CUST_27764_PI430048170	0.00678712	10.7486	6.92219	6.54921	4.82829	6.88897	P	A	A	P	3.68211	3.96788	1.37172	1.37534	A	A	A	A	6	CUST_27764_PI430048170	0	CATTCTCTCTTGGAATAACCCCTCCCATCCATGAAAGGAATAAAACACTTGTCATGAGCA	RP11-64K12.9	.	ENST00000558601	ENSEMBL_GENCODE	.	chr15	-	40453444	40454639	.	Noncoding	intronic_antisense	BAHD1	bromo adjacent homology domain containing 1	+
MIR1249	CUST_3_PI430053867	0.0181699	10.6385	7.78143	5.34689	7.44672	8.62091	P	A	P	P	2.28197	5.83898	3.72371	1.37534	A	A	A	A	5	CUST_3_PI430053867	0	AGGGAGGAGATGGGCCAAGTTCCCTCTGGCTGGAACGCCCTTCCCCCCCTTCTTCACCTG	MIR1249	microRNA 1249	NR_031651	RefSeq	.	chr22	-	45200953	45201019	.	Noncoding	intronic_sense	KIAA0930	microRNA 1249	-
LINC01192	CUST_15420_PI430048170	0.000644386	10.5035	5.60049	4.50236	6.15608	5.33208	P	A	A	P	1.95746	3.05933	1.37172	1.37534	A	A	A	A	6	CUST_15420_PI430048170	0	TTCAGAAGCACATGATTCTTCCCCCTTCCATGATTCCAGTGGCCAATAGGTAATCAGAAC	LINC01192	.	ENST00000493473	ENSEMBL_GENCODE	.	chr3	-	163219916	163303315	.	Noncoding	intergenic	.	.	.
MIR6857	CUST_9870_PI430048170	0.0101299	10.3766	6.93234	5.43945	6.03146	6.99802	P	A	A	P	1.36916	4.74466	1.37172	1.37534	A	A	A	A	6	CUST_9870_PI430048170	0	GTGTTCAAGGGCCCCTCCTCTAGTACTCCCTGTTTGTGTTCTGCCACTGACTGAGCTTCT	MIR6857	microRNA 6857	NR_106916	RefSeq	.	chrX	-	53405672	53405765	.	Noncoding	intronic_sense	SMC1A	.	-
RP1-170O19.23	CUST_124886_PI430048170	0.000731021	10.3023	5.78138	6.42406	5.36859	5.90125	P	A	A	P	2.77727	2.31706	3.17823	1.37534	A	A	A	A	6	CUST_124886_PI430048170	0	ATAGAGCCGCATTCTTTTGCTCCGCTCCGTCCTGCCTGCTTCGGAGCTCTGCCTTCCAGC	RP1-170O19.23	.	ENST00000498652	ENSEMBL_GENCODE	.	chr7	-	27147366	27152598	.	Noncoding	exonic_sense	HOXA6	homeobox A6	-
MIR557	CUST_8824_PI430048170	0.00962396	10.0922	5.08435	4.08942	3.1603	5.47691	P	A	A	P	1.36916	1.36847	1.37172	1.37534	A	A	A	A	6	CUST_8824_PI430048170	0	AATGAACAGTAAATTTGGAGGCCTGGGGCCCTCCCTGCTGCTGGAGAAGTGTTTGCACGG	MIR557	microRNA 557	NR_030284	RefSeq	.	chr1	+	168375523	168375621	.	Noncoding	intergenic	.	.	.
MIR642B	CUST_8708_PI430048170	0.0250174	10.0151	7.64576	6.55528	7.87908	8.52923	P	P	P	P	1.36916	6.04807	4.20446	1.37534	A	A	A	A	4	CUST_8708_PI430048170	0	GGTTCCCTCTCCAAATGTGTCTTGATCCCCCACCCCAAGACACATTTGGAGAGGGACCCT	MIR642B	microRNA 642b	NR_037512	RefSeq	.	chr19	-	45674931	45675008	.	Noncoding	intronic_antisense	GIPR	.	+
PVT1	CUST_21438_PI430048170	0.0481187	9.77613	4.78312	1.60981	4.79745	5.41825	P	A	A	P	1.36916	1.36847	1.37172	1.37534	A	A	A	A	6	CUST_21438_PI430048170	0	AAACCTCGTGGCCTGGTCTCCATTATTTGAGATGAGTTACATCTTGGAGCTGACCATACT	PVT1	.	ENST00000517525	ENSEMBL_GENCODE	.	chr8	+	127794560	127939609	.	Noncoding	intergenic	.	.	.
CTD-2020K17.1	CUST_91145_PI430048170	0.0413873	9.67005	10.9144	8.53515	7.93675	9.15154	P	P	P	P	4.51936	8.01986	5.21039	1.37534	A	P	A	A	3	CUST_91145_PI430048170	0	ATCTCTTCTCTCCCCTTCACCATTACTCAGTAGGAGCTTCCTTAAAAACGGAAAACGAGA	CTD-2020K17.1	.	ENST00000585471	ENSEMBL_GENCODE	.	chr17	-	45218256	45220425	.	Noncoding	intergenic	.	.	.
LOC102724604	CUST_45004_PI430048170	0.00619307	9.64591	6.10907	3.34267	4.88771	5.53699	P	A	A	P	3.05765	1.36847	1.37172	1.37534	A	A	A	A	6	CUST_45004_PI430048170	0	TATGTCTTCTCTCTGACCTCTCGGAATATCTCTGTGATTCAATGTGTTGGCCCATTGGAG	LOC102724604	uncharacterized LOC102724604	NR_125407	RefSeq	.	chr3	-	181421162	181442486	.	Noncoding	intergenic	.	.	.
CTC-270D5.2	CUST_17909_PI430048170	0.023982	9.5484	8.98036	6.16407	7.06043	8.06984	P	A	A	P	3.42442	5.97358	4.72009	1.37534	A	A	A	A	6	CUST_17909_PI430048170	0	AGTTCATCCAGTCTCCACCGTCTCTCCCCTGCTTAACGGGTCTTTAAGGAGATTAGTCTG	CTC-270D5.2	.	ENST00000625092	ENSEMBL_GENCODE	.	chr5	-	140966212	140966490	.	Noncoding	exonic_antisense	PCDHAC2	protocadherin alpha subfamily C, 2	+
ERICH6-AS1	CUST_15326_PI430048170	0.0061879	9.52519	6.4068	3.94888	4.95638	6.26925	P	A	A	P	3.20515	1.36847	2.90447	1.37534	A	A	A	A	6	CUST_15326_PI430048170	0	TAAAACTGATCTAAAGAGGCCTCCCCTCTACTCTTATCTGTCTGGTCGAGTCATTTGGGT	ERICH6-AS1	ERICH6 antisense RNA 1, transcript variant 2	NR_121675	RefSeq	.	chr3	+	150703563	150720146	.	Noncoding	exonic_antisense	ERICH6	glutamate-rich 6	-
RP11-758M4.4	CUST_21048_PI430048170	0.00557449	9.46607	7.15069	5.76327	5.29641	6.76274	P	A	A	P	2.16843	3.50288	4.16556	1.37534	A	A	A	A	6	CUST_21048_PI430048170	0	GCATTAAAGTTTGCACTGTAAGTGGCTCTTTAAACCCTTCCCTCCATTTCTTTTCCCTCT	RP11-758M4.4	.	ENST00000523860	ENSEMBL_GENCODE	.	chr8	-	74798784	74866925	.	Noncoding	exonic_antisense	PI15	peptidase inhibitor 15	+
CTD-2020K17.4	CUST_30571_PI430048170	0.0205343	9.3676	4.67726	2.45338	5.40789	5.27677	P	A	A	P	1.36916	1.36847	2.07969	1.37534	A	A	A	A	6	CUST_30571_PI430048170	0	AGGGATGGGGCAGTATCAGGTCAGTGAATCGGAGAGGCAGCCCTCCCACCAATTATATAC	CTD-2020K17.4	.	ENST00000420431	ENSEMBL_GENCODE	.	chr17	-	45245186	45248339	.	Noncoding	exonic_antisense	FMNL1	formin-like 1	+
RP11-296E23.1	CUST_31429_PI430048170	0.0127128	9.28097	5.76929	5.88145	6.34456	6.29594	P	A	A	P	1.36916	4.43865	1.37172	1.37534	A	A	A	A	6	CUST_31429_PI430048170	0	AAATCTCATTTCAAGACAGGTAATTTTGAGAATATCTTAGGCCCCCCTTCTATCAAAGAG	RP11-296E23.1	.	ENST00000584611	ENSEMBL_GENCODE	.	chr18	-	21380286	21451017	.	Noncoding	exonic_antisense	GREB1L	growth regulation by estrogen in breast cancer-like	+
AC103686.1	CUST_36943_PI430048170	0.0444455	9.24826	5.48414	2.05172	3.44831	5.1648	P	A	A	P	1.36916	1.36847	1.37172	1.37534	A	A	A	A	6	CUST_36943_PI430048170	0	TAGCCTTCTCTTCCTGGTTCTTCCTGAAGTCAGGAAAAGCTGGGTTGAGAGGATGAAATA	AC103686.1	.	ENST00000390136	ENSEMBL_GENCODE	.	chr8	+	47890058	47890130	.	Noncoding	intronic_antisense	PRKDC	.	-
RP11-83B20.4	CUST_25774_PI430048170	0.0174858	9.23492	7.51261	6.90514	6.69634	7.63122	P	P	A	P	2.68027	5.13961	4.40559	1.37534	A	A	A	A	5	CUST_25774_PI430048170	0	ATCTTCCCACACGGGGTGAACAAGGAGCCTCCCCTGTCTCCTGCAGTGGTGTCACCTGGT	RP11-83B20.4	.	ENST00000624885	ENSEMBL_GENCODE	.	chr12	+	124542503	124542873	.	Noncoding	intronic_antisense	NCOR2	.	-
TMPRSS4-AS1	CUST_119433_PI430048170	0.0417702	9.201	9.883	7.9146	7.39968	8.8129	P	P	P	P	1.72203	7.20641	5.40924	1.37534	A	P	A	A	3	CUST_119433_PI430048170	0	ACAGGGCTCTCTCTCTTGGATGTCTCAGCCATGACAGTGAGGACTCCATCAGCACCTTGG	TMPRSS4-AS1	TMPRSS4 antisense RNA 1	NR_038318	RefSeq	.	chr11	-	118015771	118086793	.	Noncoding	exonic_antisense	TMPRSS4	transmembrane protease, serine 4	+
RP11-63A1.4	CUST_30612_PI430048170	0.0153552	9.10912	6.92174	6.17598	5.71776	6.89967	P	A	A	P	1.36916	5.01647	1.37172	1.37534	A	A	A	A	6	CUST_30612_PI430048170	0	AATATAATGGCTGTGAGAAAAGGCCTCTTTCCTTTCCTTTCCACTTTTGCTCCACCCTAT	RP11-63A1.4	.	ENST00000623037	ENSEMBL_GENCODE	.	chr17	-	46939155	46939860	.	Noncoding	exonic_antisense	GOSR2	golgi SNAP receptor complex member 2	+
RP11-108H9.1	CUST_26345_PI430048170	0.00974826	9.03908	6.89251	4.90945	4.42422	6.43131	P	A	A	P	1.36916	3.29044	3.74739	1.37534	A	A	A	A	6	CUST_26345_PI430048170	0	TTGGAGAGATATTGTTGACCATGTTTTCCCCTGTATCTCACCTTCCCCTCTCCAAGACTT	RP11-108H9.1	.	ENST00000622486	ENSEMBL_GENCODE	.	chr13	+	54940843	54986719	.	Noncoding	intergenic	.	.	.
bP-21201H5.2	CUST_33684_PI430048170	0.03312	9.02167	9.22029	7.37149	6.10432	8.20892	P	P	A	P	1.97977	6.32896	5.20781	1.84802	A	A	A	A	5	CUST_33684_PI430048170	0	CCTCTCCCCTATCAACAAATTGTTAGGGACACCATGTCCATGTTTTAAATGTTTATTAAA	bP-21201H5.2	.	ENST00000624662	ENSEMBL_GENCODE	.	chr21	-	10028361	10029855	.	Noncoding	intergenic	.	.	.
CTD-2517M22.14	CUST_21589_PI430048170	0.0209541	8.98939	7.91084	6.72098	6.50376	7.38713	P	P	A	P	1.36916	5.78358	2.7992	1.37534	A	A	A	A	5	CUST_21589_PI430048170	0	TCTGTGTTAAAGGTAAAGGCCCTACCTGTGCTCAGGTACCCTCTCCTCCCAAGCCACCTG	CTD-2517M22.14	.	ENST00000569326	ENSEMBL_GENCODE	.	chr8	-	144495458	144500280	.	Noncoding	exonic_antisense	PPP1R16A	protein phosphatase 1, regulatory subunit 16A	+
MYCNUT	CUST_39576_PI430048170	0.00902796	8.97768	4.76993	2.87558	4.78374	4.94143	P	A	A	P	1.36916	1.36847	1.37172	1.37534	A	A	A	A	6	CUST_39576_PI430048170	0	CTGCTTCCCCCGGAGGATGGATCATGAAGAGTGGAATTGCTTTTCCTCTTGGGGCAGGCA	MYCNUT	MYCN upstream transcript (non-protein coding)	NR_125783	RefSeq	.	chr2	+	15920398	15936018	.	Noncoding	intergenic	.	.	.
CSAG4	CUST_113386_PI430048170	0.0112182	8.93257	4.90216	4.63572	2.92306	5.53888	P	A	A	P	1.36916	1.94961	1.65265	1.37534	A	A	A	A	6	CUST_113386_PI430048170	0	CAACCCGGAAGGGAACAGGGACCCGTCAAGGAAGTTCCAGGAACAAAAGGCTCTCCCTAA	CSAG4	CSAG family, member 4 (pseudogene)	NR_073432	RefSeq	.	chrX	+	152733826	152740983	.	Noncoding	exonic_sense	MAGEA12	.	+
RP11-280G9.1	CUST_125438_PI430048170	0.0496381	8.93021	10.8534	8.69625	8.05952	9.34321	P	P	P	P	4.76637	8.04417	5.96483	1.37534	A	P	A	A	3	CUST_125438_PI430048170	0	TGTCAAAGATACCTGTCTCCCTCTCTTTCATTCTCTTTACCTTTCCATCAGACTATGTGG	RP11-280G9.1	.	ENST00000505627	ENSEMBL_GENCODE	.	chr8	-	61759094	61765969	.	Noncoding	intergenic	.	.	.
MGC45922	CUST_41900_PI430048170	0.0347063	8.87624	6.79118	3.76897	5.12142	7.46159	P	A	A	P	2.62687	4.11207	3.55203	1.37534	A	A	A	A	6	CUST_41900_PI430048170	0	AGAACGGGCCCCTCCCTGGGAAGGCATGGCTTGCAATAACATCCCTCTGTACCTTTTCTG	MGC45922	uncharacterized LOC284365	NR_038359	RefSeq	.	chr19	+	50817680	50818878	.	Noncoding	bidirectional	KLK1	kallikrein 1	-
MIR3178	CUST_8809_PI430048170	0.0385544	8.69345	5.07344	1.97027	4.48019	5.50707	P	A	A	P	1.36916	2.12338	1.37172	1.37534	A	A	A	A	6	CUST_8809_PI430048170	0	TCGGTCGAGAGCGTCCTGGCTGATGACGGTCTCCCGTGCCCACGCCCCAAACGCAGTCTC	MIR3178	microRNA 3178	NR_036139	RefSeq	.	chr16	-	2531921	2532005	.	Noncoding	bidirectional	AMDHD2	.	+
LMLN-AS1	CUST_95669_PI430048170	0.0347829	8.65003	7.1034	4.56851	3.60463	6.59484	P	A	A	P	1.7501	3.86167	3.42301	1.37534	A	A	A	A	6	CUST_95669_PI430048170	0	AAACCCTGAAAAATGAAGACTTGGTGGCTTGCAGTTCCTTCTCCTTCTCCAAGATGAGGT	LMLN-AS1	LMLN antisense RNA 1	NR_046669	RefSeq	.	chr3	-	198038325	198039467	.	Noncoding	exonic_antisense	LMLN	leishmanolysin-like (metallopeptidase M8 family)	+
CTD-2572N17.1	CUST_23804_PI430048170	0.0401158	8.59165	5.73481	2.25105	3.40933	4.34067	P	A	A	P	1.36916	1.36847	1.37172	1.37534	A	A	A	A	6	CUST_23804_PI430048170	0	CTCTCTCCAGTATAAGAAGGGATCAAGAAGCAACAGGACTGCGGGATGGGATAGAAAATA	CTD-2572N17.1	.	ENST00000527757	ENSEMBL_GENCODE	.	chr11	-	42214795	42253712	.	Noncoding	intergenic	.	.	.
UBE2MP1	CUST_7848_PI430048170	0.0230408	8.33484	4.90339	3.09297	2.88443	5.33624	P	A	A	P	1.36916	1.36847	1.37172	1.37534	A	A	A	A	6	CUST_7848_PI430048170	0	TAGTTATTTTTTATTAACACCATGTGATTAAGGTCAGCGCTGCCTCCCCCGACCCACTCA	UBE2MP1	ubiquitin-conjugating enzyme E2M pseudogene 1	NR_002837	RefSeq	.	chr16	-	35169430	35170391	.	Noncoding	intergenic	.	.	.
MIR6793	CUST_9763_PI430048170	0.0176902	8.3067	5.52912	2.68595	5.17436	5.84108	P	A	A	P	1.36916	1.36847	3.29609	1.37534	A	A	A	A	6	CUST_9763_PI430048170	0	ACTGTGGGTTCTGGGTTGGGGTGATACACAAGCCTGACCCTCCCCAACCCCTGCCCGCAG	MIR6793	microRNA 6793	NR_106851	RefSeq	.	chr19	+	10828972	10829035	.	Noncoding	intronic_sense	DNM2	.	+
RP11-421L21.2	CUST_11220_PI430048170	0.028403	8.04596	5.48556	3.43442	7.03897	6.3716	P	A	A	P	4.27251	1.62298	3.09535	1.37534	A	A	A	A	6	CUST_11220_PI430048170	0	GGCCTCCCTATAATCAATGGTGTTAGTCAACTTTCAGATTTCCTTTAAATTACGTTTCTA	RP11-421L21.2	.	ENST00000414686	ENSEMBL_GENCODE	.	chr1	+	100995473	100996260	.	Noncoding	intronic_antisense	DPH5	diphthamide biosynthesis 5	-
TMPO-AS1	CUST_59411_PI430048170	0.0446673	8.03196	6.92827	3.61879	3.97957	6.46014	P	A	A	P	1.96729	3.18607	3.80865	1.37534	A	A	A	A	6	CUST_59411_PI430048170	0	TTTTCTCCACCCTTCCCCTTAGACGCCGATAAGGGACAGGTCGTACTGCTTTTGTGCGCC	TMPO-AS1	TMPO antisense RNA 1	NR_027157	RefSeq	.	chr12	-	98512972	98516226	.	Noncoding	exonic_antisense	TMPO	thymopoietin	+
TTN-AS1	CUST_13956_PI430048170	0.0467958	7.99058	5.43989	1.90827	3.95424	5.16514	P	A	A	P	1.36916	2.19128	1.37172	1.37534	A	A	A	A	6	CUST_13956_PI430048170	0	TACATCACACTTCTCCACTATATAATTGGTGATGTTACTGCCTCCGTCCTCCAGAGGGAT	TTN-AS1	TTN antisense RNA 1, transcript variant 1	NR_038272	RefSeq	.	chr2	+	178522826	178605405	.	Noncoding	exonic_antisense	TTN	titin	-
RP11-24C3.2	CUST_51168_PI430048170	0.0108005	7.97785	5.89476	5.723	7.04601	6.11184	P	A	P	P	2.04189	4.65059	2.90357	1.37534	A	A	A	A	5	CUST_51168_PI430048170	0	TGCCGCCAGACCCACCTCCCACAAACCCCTAGGCTTTCTTGAGGAGAGTGGAATTTGTTG	RP11-24C3.2	.	ENST00000438872	ENSEMBL_GENCODE	.	chr3	-	48440352	48446632	.	Noncoding	exonic_antisense	TMA7	translation machinery associated 7 homolog (S. cerevisiae)	+
LOC101929057	CUST_1201_PI430048170	0.00259063	7.96875	5.60261	5.59051	3.72933	4.99807	P	A	A	P	3.18741	1.81855	1.37172	1.37534	A	A	A	A	6	CUST_1201_PI430048170	0	CTCCTTCCTACTTCTATGAAATAATGCCAAGAAATCATGTAGGAAACTGCAATGAACCAA	LOC101929057	uncharacterized LOC101929057	NR_111915	RefSeq	.	chr6	+	89638531	89689481	.	Noncoding	exonic_antisense|exonic_antisense	LYRM2|MDN1	NA	-|-
RP11-210G22.1	CUST_22911_PI430048170	0.0302138	7.93256	8.32727	7.46677	7.99964	7.71813	P	P	P	P	4.15662	6.44285	3.82529	1.37534	A	A	A	A	4	CUST_22911_PI430048170	0	GTATTGGTCCAGAACCTCCCTCTCTGTTACTACTCCCTTTGGATTTATCCAGTAGTCTTA	RP11-210G22.1	.	ENST00000608793	ENSEMBL_GENCODE	.	chr10	+	66079243	66118326	.	Noncoding	exonic_antisense	CTNNA3	catenin (cadherin-associated protein), alpha 3	-
RP11-665C14.2	CUST_16807_PI430048170	0.00311872	7.88494	4.68721	3.48683	4.04234	5.51792	P	A	A	P	2.27079	1.36847	1.37172	1.37534	A	A	A	A	6	CUST_16807_PI430048170	0	CGACTGTGTGCAAAAGACCTTTTGTGTCTCACTCACTGAGGGAGATTGTTCTTCACTCAA	RP11-665C14.2	.	ENST00000512547	ENSEMBL_GENCODE	.	chr4	-	181261161	181265029	.	Noncoding	intergenic	.	.	.
LINC00461	CUST_17516_PI430048170	0.0341092	7.84038	8.2161	7.34104	7.83038	7.78846	P	A	A	P	1.61372	6.56501	3.95409	1.37534	A	A	A	A	6	CUST_17516_PI430048170	0	TTTCCTTCCTCCTTAACCTGCGCTGGAAATTGCCGTTGGCTTTATACATCTCTATAGAGA	LINC00461	long intergenic non-protein coding RNA 461, transcript variant 1	NR_024384	RefSeq	.	chr5	-	88664444	88673328	.	Noncoding	intergenic	.	.	.
RP11-473M20.7	CUST_96602_PI430048170	0.0311337	7.83541	5.89317	3.72049	3.23409	6.06813	P	A	A	P	2.51993	2.76056	1.97265	1.37534	A	A	A	A	6	CUST_96602_PI430048170	0	AAGGGGTTCGCAGGAAGGCATGAGACAGCAGGAGGTCTCCTCCCCCAGGCGCTAAAAGTG	RP11-473M20.7	.	ENST00000573953	ENSEMBL_GENCODE	.	chr16	-	3057139	3058447	.	Noncoding	exonic_antisense	MMP25	matrix metallopeptidase 25	+
LINC01491	CUST_27865_PI430048170	0.0221283	7.81896	7.66388	7.29897	7.7984	8.62184	P	P	P	P	4.40883	5.99645	5.16077	2.02631	A	A	A	A	4	CUST_27865_PI430048170	0	CCCCCGCCTTCAGATTTTCAAAGTGTTTTATAAAAGCAAGTGCTAATAAACTGTGGCATT	LINC01491	.	ENST00000558434	ENSEMBL_GENCODE	.	chr15	-	47819628	47844956	.	Noncoding	intergenic	.	.	.
AC019118.3	CUST_12346_PI430048170	0.0356699	7.79035	9.75091	7.31751	7.99272	8.72966	P	P	P	P	2.20623	7.62559	3.76254	1.37534	A	P	A	A	3	CUST_12346_PI430048170	0	AGAATTTAAAGAGGCTGAGTTTTTCATCTCTCTCTGCTGTTTTCTCTCTGGTTTCCCTTT	AC019118.3	.	ENST00000425776	ENSEMBL_GENCODE	.	chr2	-	3131581	3133105	.	Noncoding	intergenic	.	.	.
LINC01521	CUST_34513_PI430048170	0.00611062	7.74979	5.9775	4.14542	5.26951	6.1331	P	A	A	P	2.1781	3.88167	1.37172	1.37534	A	A	A	A	6	CUST_34513_PI430048170	0	TTCATGCGTGAAATTCCCAGAAGTCGCCTGCGACCGCCTCCCTGCTTCAAACACCAGAGA	LINC01521	long intergenic non-protein coding RNA 1521	NR_120386	RefSeq	.	chr22	+	31346758	31351155	.	Noncoding	bidirectional	PATZ1	POZ (BTB) and AT hook containing zinc finger 1	-
SNHG7	CUST_40781_PI430048170	0.039543	7.74284	9.07067	8.15949	7.74728	8.52107	P	P	A	P	1.36916	7.3077	4.16679	1.37534	A	P	A	A	4	CUST_40781_PI430048170	0	CCCTCCCTTTTCATATCCCGATTCTTAAGTTCTGCTATTGTGGTATTGTGGTCGAAAAAA	SNHG7	.	ENST00000623112	ENSEMBL_GENCODE	.	chr7	-	84939335	84940256	.	Noncoding	intergenic	.	.	.
RP11-49K24.8	CUST_31615_PI430048170	0.0094016	7.72488	6.47901	5.90037	5.13199	6.36429	P	A	A	P	2.13127	4.52517	2.16436	1.37534	A	A	A	A	6	CUST_31615_PI430048170	0	TTTATTTAGCTTTGTTCCCTCCCATCCAAGACTGCTGATCTCTAAACAAGCATCAAAACC	RP11-49K24.8	.	ENST00000591183	ENSEMBL_GENCODE	.	chr18	+	47105946	47108062	.	Noncoding	exonic_antisense	HDHD2	haloacid dehalogenase-like hydrolase domain containing 2	-
MIR6846	CUST_9922_PI430048170	0.000357228	7.67435	4.53251	4.78862	5.12522	4.83153	P	A	A	P	2.32283	2.22955	1.37172	1.37534	A	A	A	A	6	CUST_9922_PI430048170	0	CAGGCTGGGGGCTGGATGGGGTAGAGTAGGAGAGCCCACTGACCCCTTCTGTCTCCCTAG	MIR6846	microRNA 6846	NR_106905	RefSeq	.	chr8	-	144057320	144057380	.	Noncoding	intronic_sense	OPLAH	.	-
RN7SKP126	CUST_36313_PI430048170	0.00355552	7.65579	5.8621	4.75263	3.95634	5.75099	P	A	A	P	3.19122	1.36847	2.55357	1.37534	A	A	A	A	6	CUST_36313_PI430048170	0	AATACAGGACCCACAAGATAAGCCTCCTTCCCATTTTTTGTCAATTGACAGCAGCTAATT	RN7SKP126	.	ENST00000411143	ENSEMBL_GENCODE	.	chr1	-	192875686	192875985	.	Noncoding	intergenic	.	.	.
LINC01237	CUST_14432_PI430048170	0.0339086	7.63087	4.90465	3.45369	2.17242	5.06784	P	A	A	P	1.36916	1.36847	1.37172	1.37534	A	A	A	A	6	CUST_14432_PI430048170	0	GCAGCAGCTGACCTGCCTGCCTTGTGGTTTTCTAATCCCATTGAGGGGACGTCTTAGGTG	LINC01237	.	ENST00000430555	ENSEMBL_GENCODE	.	chr2	+	241881363	241966440	.	Noncoding	intergenic	.	.	.
RP11-261P13.6	CUST_25989_PI430048170	0.0294594	7.59246	8.2944	6.99719	7.28891	7.73815	P	A	A	P	3.85464	6.03085	4.61176	1.37534	A	A	A	A	6	CUST_25989_PI430048170	0	AATAAAGGCATAGTCTCAGGTCCTCTCTCTGCTTTGTGGTCTCTGCTTGTGACAGAGTTT	RP11-261P13.6	.	ENST00000619006	ENSEMBL_GENCODE	.	chr13	-	20768876	20769375	.	Noncoding	intronic_sense	EEF1AKMT1	exportin 4	-
ARRDC3-AS1	CUST_75759_PI430048170	0.0336472	7.56792	6.87019	8.30193	7.06644	8.26457	P	P	P	P	3.05736	5.23153	6.06645	1.37534	A	A	A	A	4	CUST_75759_PI430048170	0	TTCACAATTCTGTAAAAGATTGAGCTAGGGGTGCGTGTGTGTGTGTGAATATCAGAATTT	ARRDC3-AS1	ARRDC3 antisense RNA 1	NR_027435	RefSeq	.	chr5	+	91380346	91420715	.	Noncoding	exonic_antisense	ARRDC3	arrestin domain containing 3	-
LINC00238	CUST_27073_PI430048170	0.0416843	7.54825	7.57761	3.69131	5.85985	6.90337	P	A	A	P	1.36916	5.15296	3.29492	1.37534	A	A	A	A	6	CUST_27073_PI430048170	0	ATAACTTGTGTTAAGACATTTGATTCTGATAGCTTTGCTTTTCTCTCCTCCCCTCAATCC	LINC00238	.	ENST00000436570	ENSEMBL_GENCODE	.	chr14	+	66496683	66498553	.	Noncoding	intergenic	.	.	.
SERPINB9P1	CUST_108171_PI430048170	0.0453188	7.38573	4.96177	1.92426	5.55483	5.36638	P	A	A	P	1.36916	1.36847	3.15766	1.37534	A	A	A	A	6	CUST_108171_PI430048170	0	TTGTGCGGAAACGTTTTGAGAATGCCCTTCCCTAAGAGAGAACAGTAAAAGTGAGCAATA	SERPINB9P1	serpin peptidase inhibitor, clade B (ovalbumin), member 9, pseudogene 1	NR_033851	RefSeq	.	chr6	-	2854656	2876510	.	Noncoding	intergenic	.	.	.
FLJ42351	CUST_66406_PI430048170	0.041683	7.3815	4.94345	1.89594	3.58363	4.90195	P	A	A	P	1.36916	1.36847	1.37172	1.37534	A	A	A	A	6	CUST_66406_PI430048170	0	TAAAAAAGGACATTTCTAGGAGATCAGTCTTCGAGATTGGCCCCAGTTTCCCCAGAGTAG	FLJ42351	uncharacterized LOC400999	NR_033871	RefSeq	.	chr2	-	112641829	112644180	.	Noncoding	intergenic	.	.	.
AP000343.2	CUST_34291_PI430048170	0.0267108	7.34527	7.01259	4.16526	4.79262	6.8212	P	A	A	P	1.82786	3.01215	4.64257	1.37534	A	A	A	A	6	CUST_34291_PI430048170	0	GAGACCTCTTCTCCCGATAAATGCCCCTTTTCTCTCCTTAATATATTATCTTGCTTACAA	AP000343.2	.	ENST00000450776	ENSEMBL_GENCODE	.	chr22	+	23326616	23328493	.	Noncoding	intergenic	.	.	.
LOC283332	CUST_25094_PI430048170	0.000888306	7.27874	7.03347	6.56792	5.44414	6.71886	P	A	A	P	2.89266	3.35585	4.35668	3.737	A	A	A	A	6	CUST_25094_PI430048170	0	CCCTCCCACATGTTCACAGACAAAATCTTCTTCCTTATTTAATAAAACAATATAATGACC	LOC283332	uncharacterized LOC283332	NR_026948	RefSeq	.	chr12	-	49908882	49911863	.	Noncoding	intergenic	.	.	.
MIR6729	CUST_9648_PI430048170	0.0244044	7.20961	7.33612	5.00356	6.23711	7.19152	P	A	A	P	1.36916	5.63904	1.37172	1.37534	A	A	A	A	6	CUST_9648_PI430048170	0	TGGGCGAGGGCGGCTGAGCGGCTCCATCCCCCGGCCTGCTCATCCCCCTCGCCCTCTCAG	MIR6729	microRNA 6729	NR_106787	RefSeq	.	chr1	+	12029157	12029222	.	Noncoding	intronic_sense	MIIP	migration and invasion inhibitory protein	+
LINC01146	CUST_27214_PI430048170	0.00132991	7.1816	4.16984	5.11863	3.80549	3.85211	P	A	A	P	1.36916	1.82231	1.37172	1.37534	A	A	A	A	6	CUST_27214_PI430048170	0	ACTCTGTTATGTGGATCTGGAGATGACAATGTCACAGCACTCCCCTCTAAGCCTAAATTC	LINC01146	.	ENST00000557339	ENSEMBL_GENCODE	.	chr14	+	88024614	88079369	.	Noncoding	intergenic	.	.	.
RP11-276M12.1	CUST_28288_PI430048170	0.0227601	7.17461	7.58253	5.13749	7.93601	8.31566	P	A	A	P	3.18009	6.0771	3.97265	4.16086	A	A	A	A	6	CUST_28288_PI430048170	0	TTGCAAATGTGGAAGGCATTATAAAAACCGTGAATGATGCCCCCTCCCATGAGGGATACA	RP11-276M12.1	.	ENST00000559299	ENSEMBL_GENCODE	.	chr15	-	81953303	81995666	.	Noncoding	intergenic	.	.	.
FAM90A10P	CUST_6085_PI430048170	0.016539	7.05162	6.0806	6.49922	6.29075	5.86876	P	A	A	P	4.7509	2.22083	2.93232	1.37534	A	A	A	A	6	CUST_6085_PI430048170	0	GAAAAGCCAGCCTGAGCTCCTCCTCAAGTCTTGGACCAAAGGAAAGACAGACAGGGGCTG	FAM90A10P	family with sequence similarity 90, member A10, pseudogene	NR_046351	RefSeq	.	chr8	+	7769583	7771313	.	Noncoding	intergenic	.	.	.
CECR7	CUST_34155_PI430048170	0.0287124	6.94269	7.79504	5.08437	7.66941	7.24565	P	A	P	P	1.60586	6.01612	3.87534	2.49031	A	A	A	A	5	CUST_34155_PI430048170	0	AATGGCCTCTCCACTCCTTCTTTCCTTGGAAAGTTTACTGAACAATGATTGGGCACCGTA	CECR7	.	ENST00000609932	ENSEMBL_GENCODE	.	chr22	+	17037239	17060825	.	Noncoding	intergenic	.	.	.
AC006130.3	CUST_32001_PI430048170	0.0270394	6.92749	7.92017	6.30785	5.13751	7.25626	P	A	A	P	2.05608	5.94497	2.37669	1.37534	A	A	A	A	6	CUST_32001_PI430048170	0	TGTAAACTCAAAGACAGATTCTGGAAGACCTCCTTCTTCTCTCCTGTTATGTGCGTGAGA	AC006130.3	.	ENST00000589365	ENSEMBL_GENCODE	.	chr19	-	2847227	2858716	.	Noncoding	exonic_antisense	ZNF555	zinc finger protein 555	+
LINC00511	CUST_30960_PI430048170	0.0149017	6.92425	5.83239	4.29619	3.22666	5.64564	P	A	A	P	2.89022	2.81811	1.37172	1.37534	A	A	A	A	6	CUST_30960_PI430048170	0	CCTCTGCCCTTCCCGAGAGGGTTGAAGCTGACTTGCTGCATCGCAGTTTTGTCCTTTAGT	LINC00511	.	ENST00000577773	ENSEMBL_GENCODE	.	chr17	-	72421829	72423070	.	Noncoding	intergenic	.	.	.
uc_338	CUST_36335_PI430048170	0.00969299	6.91509	5.2255	4.49449	6.43033	5.10248	P	A	A	P	1.83107	4.11852	1.37172	1.37534	A	A	A	A	6	CUST_36335_PI430048170	0	CCTGGAGAGACCACCTGTAGGGTAAGAGAGGAGCCCATTCCTTCCTGATTCTCTTTTACT	uc_338	.	ENST00000614988	ENSEMBL_GENCODE	.	chr10	-	85613017	85613186	.	Noncoding	intronic_sense	GRID1	glutamate receptor, ionotropic, delta 1	-
MIR6071	CUST_9661_PI430048170	0.0152624	6.87887	5.18495	3.37616	6.2394	5.42928	P	A	A	P	1.36916	4.025	1.37172	1.37534	A	A	A	A	6	CUST_9661_PI430048170	0	AGGCTCTGGGTCCGGCTTACTCCCTAGCTTACTGTCCTCAGAACCCCCGCCACCACAGAA	MIR6071	microRNA 6071	NR_106719	RefSeq	.	chr2	-	85783599	85783677	.	Noncoding	intronic_antisense	ATOH8	atonal homolog 8 (Drosophila)	+
RP11-57A19.5	CUST_29026_PI430048170	0.0422651	6.87593	6.82718	4.03104	3.8434	6.31755	P	A	A	P	2.4679	4.01184	2.77284	2.02862	A	A	A	A	6	CUST_29026_PI430048170	0	CCTCTCGTAAAATTGGATTCCCTCCCTTCAGGGCAGGTTTATAATGAAATCCTCCTCAGA	RP11-57A19.5	.	ENST00000602838	ENSEMBL_GENCODE	.	chr16	-	28454141	28454511	.	Noncoding	intergenic	.	.	.
RP11-543N12.1	CUST_29659_PI430048170	0.0196716	6.86253	5.68113	2.96178	3.67117	5.34565	P	A	A	P	1.36916	3.10908	1.37172	1.37534	A	A	A	A	6	CUST_29659_PI430048170	0	AAATCTGATTCTCCTCCTTCAATTACTGCTTATCTTCAGAAAAGCCATGCACCTCACGAA	RP11-543N12.1	.	ENST00000562565	ENSEMBL_GENCODE	.	chr16	-	83383016	83398170	.	Noncoding	intronic_antisense	CDH13	cadherin 13	+
CTD-2380F24.1	CUST_28935_PI430048170	0.0247554	6.8202	4.63471	2.15613	4.66454	4.81958	P	A	A	P	1.36916	2.13409	1.37172	1.37534	A	A	A	A	6	CUST_28935_PI430048170	0	AGTCTAGAGGTGTTCGTTGCCATGTGGAGAGATCCTTCCCAAGAAGAAAGATGCTACAAA	CTD-2380F24.1	.	ENST00000568843	ENSEMBL_GENCODE	.	chr16	-	19761350	19766044	.	Noncoding	exonic_antisense	IQCK	IQ motif containing K	+
MEG3	CUST_61363_PI430048170	0.00964912	6.79528	6.27553	5.45823	5.71333	6.04327	P	A	A	P	2.77925	4.20526	2.88569	1.37534	A	A	A	A	6	CUST_61363_PI430048170	0	ACTCCGCTTTGCTCTGTCTCCTGAGGTGGGCCTGACCAACCTCCCCTTCTCTGCCTCAGT	MEG3	.	ENST00000524035	ENSEMBL_GENCODE	.	chr14	+	100833764	100861021	.	Noncoding	intergenic	.	.	.
RP11-380D11.2	CUST_46139_PI430048170	0.0235667	6.75584	6.00604	4.65083	7.54106	6.46628	P	A	A	P	3.85198	4.84208	3.03051	1.37534	A	A	A	A	6	CUST_46139_PI430048170	0	TGCCCCCCAAAATATATATATAGTTTTTGCCCTCATGTCTCTTATTGGGATGACAGACAT	RP11-380D11.2	.	ENST00000565259	ENSEMBL_GENCODE	.	chr15	-	41609466	41612727	.	Noncoding	intergenic	.	.	.
AC134882.3	CUST_36791_PI430048170	0.0299552	6.6614	4.58176	5.20954	2.22354	4.9056	P	A	A	P	1.36916	1.9378	2.41724	1.37534	A	A	A	A	6	CUST_36791_PI430048170	0	TGACCTGCCTGGGATTCCTGCCTTCTAGGTCTAGGCCTGGTGAGAGGCTCCACACAGCGG	AC134882.3	.	ENST00000615816	ENSEMBL_GENCODE	.	chrY	+	11333688	11333771	.	Noncoding	intergenic	.	.	.
RP5-1198O20.4	CUST_117034_PI430048170	0.00618505	6.65593	7.44831	7.28154	6.28628	6.88394	P	P	A	P	4.45687	4.26283	5.00121	2.56075	A	A	A	A	5	CUST_117034_PI430048170	0	TAATGGGAACAGGAAAAGGGAGGAAACCAGGAAGATAAATCTCCCTCCCTTCTCATTGCT	RP5-1198O20.4	.	ENST00000609027	ENSEMBL_GENCODE	.	chr1	+	44051193	44076822	.	Noncoding	intergenic	.	.	.
WASH7P	CUST_53218_PI430048170	0.00771122	6.59636	5.67466	5.55937	3.92091	5.71727	P	A	A	P	3.29334	3.34742	1.37172	1.37534	A	A	A	A	6	CUST_53218_PI430048170	0	TTGATGTTCCATCCTACCTGCCTGACCTGCCCGGCATTGCCAACGACCTCATGTACATTG	WASH7P	WAS protein family homolog 7 pseudogene	NR_024540	RefSeq	.	chr1	-	14361	29370	.	Noncoding	intergenic	.	.	.
FMO6P	CUST_5038_PI430048170	0.0439176	6.57976	9.14076	7.52933	7.35007	8.10745	P	P	P	P	2.47289	7.20813	4.61863	1.37534	A	A	A	A	4	CUST_5038_PI430048170	0	TTCCTCTCTCCTTTCCTGAAGATATGAAAATCAGTCTTGGCCCATTTGAATTAAAGTATA	FMO6P	flavin containing monooxygenase 6 pseudogene	NR_002601	RefSeq	.	chr1	+	171137739	171161563	.	Noncoding	intergenic	.	.	.
H19_1	CUST_36306_PI430048170	0.00233577	6.53028	5.36503	4.11976	4.43128	5.48816	P	A	A	P	2.76973	1.36847	2.83882	1.37534	A	A	A	A	6	CUST_36306_PI430048170	0	CCCGGCTCCGTCGCCGCCCGCGAGGCCCGCCTTGGCCACGGGCTCTGGAGGCCAGTGCCT	H19_1	.	ENST00000612801	ENSEMBL_GENCODE	.	chrKI270721.1	+	51722	51792	.	Noncoding	intergenic	.	.	.
LINC01122	CUST_121551_PI430048170	0.0389671	6.4538	7.60332	8.18267	8.33046	8.8592	P	P	P	P	2.46387	4.40017	7.37868	1.97616	A	A	A	A	4	CUST_121551_PI430048170	0	TTCGAGGTAGCTTCATTTTTCTAGTGTTGAGTAAAATGTGTGTGTGTGTGTGCTTTAGTT	LINC01122	long intergenic non-protein coding RNA 1122	NR_033873	RefSeq	.	chr2	+	58520752	59063766	.	Noncoding	intergenic	.	.	.
AP002856.7	CUST_24572_PI430048170	0.0063424	6.43826	5.46435	3.72218	4.11884	5.67437	P	A	A	P	2.23095	1.36847	2.94858	2.18321	A	A	A	A	6	CUST_24572_PI430048170	0	ACTACCTGCAAAAACACTACTTAAGGTGTCGCCCCCTCTTCATGGGAGTAGACATATTCT	AP002856.7	.	ENST00000441638	ENSEMBL_GENCODE	.	chr11	+	131234538	131251816	.	Noncoding	intergenic	.	.	.
ZNF213-AS1	CUST_28747_PI430048170	0.00553593	6.42147	5.69588	4.46992	3.67059	5.49612	P	A	A	P	1.80102	3.22783	1.37172	2.34873	A	A	A	A	6	CUST_28747_PI430048170	0	GAAGGTTCGGGGCAGGGGTCATTTCAGCTACTGGGCACCAGTCTCCTCCTCATGTTTATC	ZNF213-AS1	ZNF213 antisense RNA 1 (head to head)	NR_110900	RefSeq	.	chr16	-	3125528	3134882	.	Noncoding	bidirectional	ZNF213	.	+
RP11-102N11.1	CUST_41007_PI430048170	0.030778	6.41426	7.1789	6.81097	6.91576	7.22107	P	P	A	P	2.66035	6.03986	2.901	1.37534	A	A	A	A	5	CUST_41007_PI430048170	0	AACCTCCCCCTTATAAATAAGAAGAGTCATTCAGAAATAGAGTGTTGCAATGAAGTCCCT	RP11-102N11.1	.	ENST00000454262	ENSEMBL_GENCODE	.	chr6	+	130697312	130697778	.	Noncoding	intergenic	.	.	.
RP11-159F24.3	CUST_17213_PI430048170	0.0104655	6.40248	7.84753	7.34005	5.63567	7.23892	P	A	A	P	2.92645	4.08572	5.78856	3.67602	A	A	A	A	6	CUST_17213_PI430048170	0	TCCTTCTGTGAAAGAACTGCTCTCTCCTTCCTTGAATTCCTATAGCATATTAATTAATCA	RP11-159F24.3	.	ENST00000504469	ENSEMBL_GENCODE	.	chr5	+	43483959	43488440	.	Noncoding	exonic_antisense	C5orf34	.	-
RP11-552M11.4	CUST_11327_PI430048170	0.0397418	6.39023	5.92182	3.53645	3.31825	5.91678	P	A	A	P	1.36916	3.12389	2.64653	2.24959	A	A	A	A	6	CUST_11327_PI430048170	0	GGTGTCTCTCCTTCCCAACAGGACAGTCGGAGTCTGGTTCTTTAATAAATAGCTATATGG	RP11-552M11.4	.	ENST00000445680	ENSEMBL_GENCODE	.	chr1	-	111438638	111441364	.	Noncoding	exonic_sense	WDR77	WD repeat domain 77	-
RP1-228P16.9	CUST_25054_PI430048170	0.0324266	6.3889	6.77473	3.72739	4.61248	6.10671	P	A	A	P	1.71931	4.1226	3.39514	1.37534	A	A	A	A	6	CUST_25054_PI430048170	0	AGTCTTTAGTAAGAGGCAACAAGGACCCTCTACTTCCCCTCTCACATCTCTGATCCACCT	RP1-228P16.9	.	ENST00000624535	ENSEMBL_GENCODE	.	chr12	-	47960497	47963469	.	Noncoding	bidirectional	TMEM106C	transmembrane protein 106C	+
RP11-24D15.1	CUST_28143_PI430048170	0.0344488	6.38063	8.17349	6.74973	6.06056	7.79776	P	P	A	P	2.65726	6.39445	3.85015	1.37534	A	A	A	A	5	CUST_28143_PI430048170	0	ATGATTGCAGCTGATCTTACTCTGTCTCTTCTCTGTGTGAGTAAAGTGTTGTTCCATCTA	RP11-24D15.1	.	ENST00000562667	ENSEMBL_GENCODE	.	chr15	-	73870950	73872007	.	Noncoding	intergenic	.	.	.
SPACA6P	CUST_5630_PI430048170	0.0497213	6.36735	8.21635	7.80168	7.88173	7.74546	P	P	P	P	3.49739	6.23039	5.98924	1.37534	A	A	A	A	4	CUST_5630_PI430048170	0	GGCAACTAACAAAGGTATCTTTCCTCCTTCCCTATCCTATTTCCATCCTGAAAATAAAGA	SPACA6P	sperm acrosome associated 6, pseudogene	NR_024330	RefSeq	.	chr19	+	51693339	51705190	.	Noncoding	exonic_sense	SPACA6	microRNA 125a	+
LOC100049716	CUST_119505_PI430048170	0.0244065	6.34474	6.12759	5.72891	6.71491	6.36502	P	A	A	P	1.64676	2.43957	5.23942	1.37534	A	A	A	A	6	CUST_119505_PI430048170	0	CTTGCCCCCCAGTTTTATAGCTTCTGGATTTTCCTTATTAAAGAGCTTGTTTCTGAGACT	LOC100049716	uncharacterized LOC100049716	NR_122124	RefSeq	.	chr12	+	630890	645878	.	Noncoding	exonic_antisense	NINJ2	coiled-coil domain containing 77	-
RAB30-AS1	CUST_39751_PI430048170	0.0445597	6.27079	2.57287	4.18351	5.47129	2.7315	A	A	A	P	2.0759	1.36847	1.37172	1.37534	A	A	A	A	7	CUST_39751_PI430048170	0	GTCATTGAAGGTATGCACTTCCCCTCTATGTTAGGAGTGAATAAAATTAAAAATAGATCC	RAB30-AS1	RAB30 antisense RNA 1 (head to head)	NR_038903	RefSeq	.	chr11	+	83072065	83073712	.	Noncoding	bidirectional	RAB30	RAB30, member RAS oncogene family	-
RP11-535A19.2	CUST_24156_PI430048170	0.018989	6.24443	3.91022	3.85034	6.28017	4.03106	P	A	A	P	1.64066	3.0564	2.5236	1.37534	A	A	A	A	6	CUST_24156_PI430048170	0	GTACACGCCCCTTCGCACTCCACTAGCTAGTAAGCTGAGCTACAAGGTGTGCCAGGCACC	RP11-535A19.2	.	ENST00000533945	ENSEMBL_GENCODE	.	chr11	-	75803431	75814576	.	Noncoding	bidirectional	UVRAG	UV radiation resistance associated	+
LOC100133331	CUST_31922_PI430048170	0.0346881	6.22717	4.54678	3.37144	2.03062	4.73475	P	A	A	P	1.36916	1.36847	1.37172	1.37534	A	A	A	A	6	CUST_31922_PI430048170	0	TCCCGGCAGCCTCTCCAGGCCCTGAACTTTCTCAAGTCGACCTCACCAGGCCCAGCTCAT	LOC100133331	uncharacterized LOC100133331	NR_028327	RefSeq	.	chr1	-	725758	730351	.	Noncoding	intergenic	.	.	.
RP11-473M20.9	CUST_28740_PI430048170	0.0229402	6.16245	5.79173	7.00554	7.14972	5.92551	P	A	A	P	3.35581	4.86454	4.37722	1.37534	A	A	A	A	6	CUST_28740_PI430048170	0	AAGGACGGAACAGAACAGGACAGGGCCCCCAGCCCCATCTTTATCTCACCGGCTGCTGCT	RP11-473M20.9	.	ENST00000574387	ENSEMBL_GENCODE	.	chr16	-	3078320	3087087	.	Noncoding	intergenic	.	.	.
ZNF561-AS1	CUST_32099_PI430048170	0.0481686	6.12879	2.44301	5.36967	3.22445	2.86507	A	A	A	P	1.36916	1.36847	1.37172	1.37534	A	A	A	A	7	CUST_32099_PI430048170	0	GGGCGGGGATGAGGGATGGGACGCATCCCCGGGGGATGCTCCTCCAAAGCTTTTATCGGG	ZNF561-AS1	ZNF561 antisense RNA 1 (head to head)	NR_122038	RefSeq	.	chr19	+	9621481	9634862	.	Noncoding	bidirectional	ZNF561	.	-
AHCTF1P1	CUST_6861_PI430048170	0.026474	6.12647	7.19306	5.50379	5.71786	8.27016	P	A	A	P	3.8554	5.64903	4.09931	3.08392	A	A	A	A	6	CUST_6861_PI430048170	0	CCCCCTCTGTGAATGTAGATCATAAGCAAACAAATTGCCTGTTCTAAATGAACTTTATAT	AHCTF1P1	AT hook containing transcription factor 1 pseudogene 1	NR_077058	RefSeq	.	chr2	-	161499066	161507902	.	Noncoding	intergenic	.	.	.
MIR6511B1	CUST_9785_PI430048170	0.0426227	6.12519	7.23524	7.47742	7.90131	7.6673	P	P	P	P	1.36916	6.76274	3.60216	1.37534	A	A	A	A	4	CUST_9785_PI430048170	0	GGGCTGACAGGGCAGAGGGTTGCGCCCCCTCACCACCCCTTCTGCCTGCAGCGGTGGGCT	MIR6511B1	microRNA 6511b-1	NR_106775	RefSeq	.	chr16	-	2106668	2106753	.	Noncoding	exonic_sense	PKD1	polycystic kidney disease 1 (autosomal dominant)	-
LOC100500773	CUST_113794_PI430048170	0.00015749	6.06586	4.12434	4.47793	4.90136	3.89669	P	A	A	P	1.36916	2.18653	2.07088	1.37534	A	A	A	A	6	CUST_113794_PI430048170	0	GGGAGAGGTTGCCAAGTTGGTATAGAATCTGTTAAATTTCAAGTAAGTTTACCTTTACTT	LOC100500773	serine/arginine-rich splicing factor 3 pseudogene	NR_036611	RefSeq	.	chr8	-	95946984	95948348	.	Noncoding	intergenic	.	.	.
SNORD26	CUST_7865_PI430048170	0.00488704	6.0639	5.7683	3.80891	5.35968	4.7419	P	A	A	P	1.36916	2.2848	2.04808	3.44518	A	A	A	A	6	CUST_7865_PI430048170	0	TACGAACTGAACTCTCTCTTTCTGATGGATTAGTGGAGAAAACAGAAAATTCTGAGTAGC	SNORD26	small nucleolar RNA, C/D box 26	NR_002564	RefSeq	.	chr11	-	62855291	62855366	.	Noncoding	bidirectional	SLC3A2	solute carrier family 3 (amino acid transporter heavy chain), member 2	+
RP11-575L7.4	CUST_22002_PI430048170	0.0111348	6.04635	5.69454	4.14423	4.93936	5.99433	P	A	A	P	1.36916	3.24276	3.63969	1.37534	A	A	A	A	6	CUST_22002_PI430048170	0	TCTTCTCCTGTAACAGAGCCTCCTTCTTAGAAACTATGGCCTCCCGTTTCTTTAAGTCTG	RP11-575L7.4	.	ENST00000615666	ENSEMBL_GENCODE	.	chr9	+	83848847	83867783	.	Noncoding	exonic_antisense	KIF27	kinesin family member 27	-
RP11-527J8.1	CUST_13285_PI430048170	0.029858	6.01481	6.58386	4.5635	5.81385	7.12693	P	A	A	P	1.36916	1.36847	5.48254	1.37534	A	A	A	A	6	CUST_13285_PI430048170	0	TGGCCCGTTCTCCCTTTCTTGGTTAAACGGATGAAGAAATAAAAATGCCATTTTCATTTG	RP11-527J8.1	.	ENST00000608144	ENSEMBL_GENCODE	.	chr2	+	99405218	99405843	.	Noncoding	intronic_antisense	REV1	REV1, polymerase (DNA directed)	-
RP11-567M16.1	CUST_31882_PI430048170	0.00394686	5.96697	4.28176	2.99686	4.90494	3.95087	P	A	A	P	1.36916	2.15212	1.37172	1.37534	A	A	A	A	6	CUST_31882_PI430048170	0	TGCGTTACTTGGAGAAGCAGGAACCTCTCCATCCTCACTTTCCATCCGCACATCCAGGGC	RP11-567M16.1	.	ENST00000589723	ENSEMBL_GENCODE	.	chr18	+	79578063	79589010	.	Noncoding	intergenic	.	.	.
OIP5-AS1	CUST_39279_PI430048170	0.0136975	5.96561	5.81979	3.22095	4.32362	5.05791	P	A	A	P	2.56376	1.36847	1.37172	3.15208	A	A	A	A	6	CUST_39279_PI430048170	0	AACCGAACATTCTTCCTCCCTACCTTATAGAGGGGAGTGGTCATCTACACTAAAGCAAAG	OIP5-AS1	OIP5 antisense RNA 1	NR_026757	RefSeq	.	chr15	+	41284002	41299597	.	Noncoding	intergenic	.	.	.
AC004156.3	CUST_31956_PI430048170	0.0329744	5.93426	3.34874	5.96622	3.34508	3.58335	P	A	A	P	2.00709	2.76181	1.37172	1.37534	A	A	A	A	6	CUST_31956_PI430048170	0	ACCAGCCATCCACCCAACAGTATCGAGCACCATGATCGGAAGAGTAAAGGCCCCAAACTG	AC004156.3	.	ENST00000591866	ENSEMBL_GENCODE	.	chr19	+	663482	668063	.	Noncoding	bidirectional	RNF126	ring finger protein 126	-
LINC01197	CUST_43033_PI430048170	0.0305429	5.89278	5.45819	3.08667	3.27499	5.51352	P	A	A	P	2.02335	3.17781	1.37172	1.37534	A	A	A	A	6	CUST_43033_PI430048170	0	GAATGTAAATCTCTGTTTACCACAAGCCCTCTGTCTCCACAAGTTCTGTGTCCAGAACTG	LINC01197	.	ENST00000611265	ENSEMBL_GENCODE	.	chr15	-	95255506	95326999	.	Noncoding	intergenic	.	.	.
AC134882.2	CUST_36490_PI430048170	0.0259719	5.8732	4.13805	2.00105	4.2914	4.29134	P	A	A	P	1.36916	1.36847	1.37172	1.37534	A	A	A	A	6	CUST_36490_PI430048170	0	TGACCGGCCTGGGATTCCTGCCTTCTTGGTCTAGGCCCGGTAAGAGAATCCATACAGCAG	AC134882.2	.	ENST00000613791	ENSEMBL_GENCODE	.	chrY	+	11316278	11316360	.	Noncoding	intergenic	.	.	.
HOXD-AS2	CUST_13890_PI430048170	0.0200628	5.86113	6.1236	6.1236	5.74957	5.98123	P	A	A	P	4.47337	1.36847	3.60241	2.7673	A	A	A	A	6	CUST_13890_PI430048170	0	ATCTTACCCAAATAAAAGCAGAGCTTTATGACCCTCCCTTTCAACTTGGGGAATGAGGGC	HOXD-AS2	.	ENST00000426965	ENSEMBL_GENCODE	.	chr2	-	176134606	176137098	.	Noncoding	intergenic	.	.	.
RP11-100K18.1	CUST_31862_PI430048170	0.0220044	5.72127	6.32049	6.74857	5.0703	6.31597	P	P	A	P	4.29339	4.55744	1.37172	2.76948	A	A	A	A	5	CUST_31862_PI430048170	0	ACAATAGCCTTCCTCCCAAGACTGTGGAATAAATAAGAGACACATCGCTCCAAAACATTT	RP11-100K18.1	.	ENST00000577382	ENSEMBL_GENCODE	.	chr18	+	78137223	78140887	.	Noncoding	intergenic	.	.	.
MIR3180-4	CUST_28882_PI430048170	0.0308197	5.68533	5.54036	6.82484	6.34332	5.84419	P	A	A	P	1.65411	5.03835	3.79788	1.37534	A	A	A	A	6	CUST_28882_PI430048170	0	TTCAAGTTTCCTGAAGCCCAGTTGCATCCCTGCCCTGTCCTGGGCTCTGAGAGACAGTTG	MIR3180-4	.	ENST00000552015	ENSEMBL_GENCODE	.	chr16	+	15154903	15157020	.	Noncoding	intergenic	.	.	.
RP11-554A11.9	CUST_24072_PI430048170	0.039348	5.67521	4.51286	1.84825	3.91299	4.70782	P	A	A	P	1.36916	1.36847	2.05549	1.37534	A	A	A	A	6	CUST_24072_PI430048170	0	TATCAGCCAGAGGCCAGCAGAACTCTATGGTCACTCCCCCGTGTCACGGACAATTTGCCA	RP11-554A11.9	.	ENST00000568942	ENSEMBL_GENCODE	.	chr11	+	69159086	69159752	.	Noncoding	intergenic	.	.	.
LINC00969	CUST_15752_PI430048170	0.0383511	5.64837	6.83901	3.63232	5.69029	5.93799	P	A	A	P	1.93741	4.60749	1.37172	3.54398	A	A	A	A	6	CUST_15752_PI430048170	0	ACATGGCTGTGAGGAGAATAAAGAAGAGAGCCTGACTCCTCTCCTGAGGCCCCTTCCCCA	LINC00969	long intergenic non-protein coding RNA 969	NR_122105	RefSeq	.	chr3_KI270937v1_alt	-	82065	106613	.	Noncoding	intergenic	.	.	.
B4GALT1-AS1	CUST_80611_PI430048170	0.0219184	5.64596	4.15853	2.1345	3.84774	4.4445	P	A	A	P	1.36916	1.36847	1.37172	1.37534	A	A	A	A	6	CUST_80611_PI430048170	0	CCATGAAGTAGCAGTTCTCCCCATGTCGTAGAGTGGGGCCCCGGCAGATTAAGAAACTTT	B4GALT1-AS1	B4GALT1 antisense RNA 1, transcript variant 1	NR_108108	RefSeq	.	chr9	+	33167858	33179983	.	Noncoding	bidirectional	B4GALT1	UDP-Gal:betaGlcNAc beta 1,4- galactosyltransferase, polypeptide 1	-
uc_338	CUST_36363_PI430048170	0.013885	5.61175	4.75707	5.0455	5.28909	4.52113	P	A	A	P	1.36916	1.36847	3.8077	1.37534	A	A	A	A	6	CUST_36363_PI430048170	0	TCCTTTATGAGTTTACCTCTGTCTGCCCCTCTAAAGAGTGAGAAGAGGGTTCAGATTCCA	uc_338	.	ENST00000622331	ENSEMBL_GENCODE	.	chr14	+	30519161	30519318	.	Noncoding	intergenic	.	.	.
EMX2OS	CUST_53187_PI430048170	0.00772615	5.5977	4.45644	6.19116	4.25749	4.49031	P	A	A	P	3.14407	3.00881	2.29977	1.37534	A	A	A	A	6	CUST_53187_PI430048170	0	AGAGGCATCGCATGGAGCTCAGACCCGCCTCAGAGGAACTTCTCTCAGCCTCCTCTCTCC	EMX2OS	EMX2 opposite strand/antisense RNA	NR_002791	RefSeq	.	chr10	-	117484292	117545068	.	Noncoding	exonic_antisense	EMX2	PDZ domain containing 8	+
RP11-265D17.2	CUST_23624_PI430048170	0.0125459	5.56594	4.84117	2.85868	3.4109	4.94579	P	A	A	P	1.36916	2.61729	1.37172	1.37534	A	A	A	A	6	CUST_23624_PI430048170	0	AGTGTTCTTTTCAAAGGTGACAGAGGCCCCCTCATGGTATTGTTTCATGATCAAGGTCGA	RP11-265D17.2	.	ENST00000527288	ENSEMBL_GENCODE	.	chr11	-	12261426	12263173	.	Noncoding	exonic_antisense	MICAL2	microtubule associated monooxygenase, calponin and LIM domain containing 2	+
FAM138E	CUST_28605_PI430048170	0.00494614	5.49814	5.34733	3.70254	4.28457	5.44516	P	A	A	P	2.78147	2.43432	2.67037	1.37534	A	A	A	A	6	CUST_28605_PI430048170	0	TCAGAGGCACCAAGCTGCTTGTGGTCTTGTCTGTTCCCACTCCCTGCCTGACTGAACATT	FAM138E	family with sequence similarity 138, member E	NR_026819	RefSeq	.	chr15	+	101954884	101956355	.	Noncoding	intergenic	.	.	.
ACA64	CUST_35550_PI430048170	0.0462031	5.46793	4.63991	1.82598	3.37427	4.50936	P	A	A	P	1.36916	1.36847	1.37172	1.8142	A	A	A	A	6	CUST_35550_PI430048170	0	ATTGGTTGAAAATCACCCCCCGGCTTTGGCCATGGCAGCGGGTGAGATTCGGCGCCCAGA	ACA64	.	ENST00000459613	ENSEMBL_GENCODE	.	chr4	-	139436368	139436494	.	Noncoding	intergenic	.	.	.
MRGPRF-AS1	CUST_24068_PI430048170	0.00777152	5.46082	5.28826	3.83738	5.38422	5.48446	P	A	A	P	1.93317	3.77806	2.45636	1.37534	A	A	A	A	6	CUST_24068_PI430048170	0	TAGAGCCCTCTCCTGCTGGAAGAGATGGCTTTGGAAGCAGAACCCGCCCCAAACCCAATT	MRGPRF-AS1	.	ENST00000569428	ENSEMBL_GENCODE	.	chr11	+	69012354	69013327	.	Noncoding	exonic_antisense	MRGPRF	MAS-related GPR, member F	-
LOC101927053	CUST_66222_PI430048170	0.0261594	5.44916	4.69181	4.76312	2.1523	4.50774	P	A	A	P	1.36916	2.79732	1.37172	1.37534	A	A	A	A	6	CUST_66222_PI430048170	0	GTCTCCGCATCTTCTTCCCCCAAAAGTTGAAAAAATAATAAAGTTACCATCTGCATGGCA	LOC101927053	uncharacterized LOC101927053	NR_110209	RefSeq	.	chr2	+	96919105	96925837	.	Noncoding	exonic_antisense	FAM178B	family with sequence similarity 178, member B	-
AC002389.1	CUST_36950_PI430048170	0.0310847	5.3974	3.3682	5.25915	2.55656	3.32997	P	A	A	P	2.06956	1.36847	1.37172	1.37534	A	A	A	A	6	CUST_36950_PI430048170	0	AAGTGGAGGGGACAAGGGCCCAGCCAAACCCTCAGTCCCAGTTCCTTCCACTCCTGGCCA	AC002389.1	.	ENST00000621873	ENSEMBL_GENCODE	.	chr19	-	35553831	35553895	.	Noncoding	intronic_sense	ATP4A	.	-
LINC01000	CUST_79134_PI430048170	0.0241872	5.39017	4.7367	3.05484	2.76529	5.12607	P	A	A	P	2.69248	1.36847	1.37172	1.37534	A	A	A	A	6	CUST_79134_PI430048170	0	TTCAGGCGCAGAACTTGATCTCCAGTCGGCCTTTGCAGGCCCGGCCTCCTGCCTCTCAAA	LINC01000	long intergenic non-protein coding RNA 1000	NR_024368	RefSeq	.	chr7	+	128641240	128660998	.	Noncoding	intergenic	.	.	.
RP4-591C20.9	CUST_71529_PI430048170	0.0432092	5.38938	7.93949	5.74592	5.98623	7.09074	P	A	A	P	3.0445	6.30614	1.37172	1.37534	A	A	A	A	6	CUST_71529_PI430048170	0	GAGCAGCTACTGTCTCCCTCTTTCTTCCTTATTTATTTATTAAATTGAGATGGGGTCTCA	RP4-591C20.9	.	ENST00000601296	ENSEMBL_GENCODE	.	chr20	-	63861212	63864293	.	Noncoding	exonic_antisense	ABHD16B	abhydrolase domain containing 16B	+
RP11-669E14.6	CUST_30605_PI430048170	0.0397515	5.38199	3.49228	4.77565	1.87004	3.74294	P	A	A	P	1.36916	1.36847	1.37172	1.37534	A	A	A	A	6	CUST_30605_PI430048170	0	AAGAGAGACAGCCTTCCCAGTATCTTGGTCAAGAATAAATGTGAAACTGCTGGCAGAAAC	RP11-669E14.6	.	ENST00000570454	ENSEMBL_GENCODE	.	chr17	+	46035313	46035770	.	Noncoding	intronic_antisense	KANSL1	KAT8 regulatory NSL complex subunit 1	-
CACNA1C-AS1	CUST_24644_PI430048170	0.032763	5.36798	6.49314	5.69638	5.62552	6.22858	P	A	A	P	1.36916	5.18271	3.01957	1.37534	A	A	A	A	6	CUST_24644_PI430048170	0	TAAGCTTCTCTGTCCTCCCTACCGGCTGCTTAGTGCCTGGCTATGGGAAAATCGGCTCCT	CACNA1C-AS1	.	ENST00000544517	ENSEMBL_GENCODE	.	chr12	-	2689863	2691200	.	Noncoding	exonic_antisense	CACNA1C	calcium channel, voltage-dependent, L type, alpha 1C subunit	+
RP11-120K24.5	CUST_26603_PI430048170	0.0490296	5.30995	5.07056	2.64839	2.74392	4.84054	P	A	A	P	1.68642	1.98924	2.13207	1.37534	A	A	A	A	6	CUST_26603_PI430048170	0	CACCCCGCTCCTGGTTTTCAGGATGAAATTGTCCTCAAATAAAGCAAGCTTTTGAGTCAA	RP11-120K24.5	.	ENST00000598534	ENSEMBL_GENCODE	.	chr13	+	113009671	113010319	.	Noncoding	intronic_sense	MCF2L	MCF.2 cell line derived transforming sequence-like	+
GOLGA8B	CUST_37999_PI430048170	0.00810328	5.30492	2.86387	4.01948	4.45445	3.24337	P	A	A	P	1.36916	1.36847	1.37172	1.37534	A	A	A	A	6	CUST_37999_PI430048170	0	ACAAAAGGACAAGGGTTAAAAGAGAACAGTGGGAGCTCTCTTTCCCAACTAACTCACGCA	GOLGA8B	golgin A8 family, member B, transcript variant 2	NR_027410	RefSeq	.	chr15	-	34525282	34583570	.	Noncoding	exonic_sense	GOLGA8B	.	-
MIR6732	CUST_9724_PI430048170	0.0469023	5.2789	7.5553	6.56462	6.89497	7.36023	P	P	P	P	4.83479	3.4735	6.02219	1.37534	A	A	A	A	4	CUST_9724_PI430048170	0	AGGCCTAGGGGGTGGCAGGCTGGCCATCAGTGTGGGCTAACCCTGTCCTCTCCCTCCCAG	MIR6732	microRNA 6732	NR_106790	RefSeq	.	chr1	+	37480229	37480289	.	Noncoding	intronic_sense	ZC3H12A	zinc finger CCCH-type containing 12A	+
LINC00689	CUST_79430_PI430048170	0.0231444	5.27259	4.6436	3.74671	6.44516	4.88422	P	A	A	P	2.64037	1.36847	3.98836	2.24038	A	A	A	A	6	CUST_79430_PI430048170	0	AATCTCAAAGGGAGAGCTTGGTCCCAGCAGGTCTCATTATTTTGTATTATATTTTAATAG	LINC00689	long intergenic non-protein coding RNA 689	NR_024394	RefSeq	.	chr7	+	159008353	159026238	.	Noncoding	intergenic	.	.	.
DLX6-AS1	CUST_50852_PI430048170	0.0385261	5.26434	5.45927	2.44534	4.15603	5.31345	P	A	A	P	1.36916	3.65154	1.37172	1.37534	A	A	A	A	6	CUST_50852_PI430048170	0	AGGAATATACACTGTAGAGCATATGGGAGCTTTATCCCCTCCTTTTTTCCCCGCTACCTT	DLX6-AS1	.	ENST00000605417	ENSEMBL_GENCODE	.	chr7	-	96965527	97014025	.	Noncoding	exonic_antisense	DLX6	.	+
PYY2	CUST_120691_PI430048170	0.0417043	5.2358	4.88424	4.66937	7.26591	5.13939	P	A	A	P	2.41861	4.70622	3.6533	1.37534	A	A	A	A	6	CUST_120691_PI430048170	0	TGAGCTGCAGGGCTGTGTGTGGTCCTTCCCTGGTCCCAAAATAAAGAGCGAATTGCACAG	PYY2	peptide YY, 2 (pseudogene)	NR_003064	RefSeq	.	chr17	+	28226562	28228059	.	Noncoding	intergenic	.	.	.
RP11-452K12.4	CUST_88308_PI430048170	0.0490003	5.23128	5.16272	2.44095	3.60742	5.38055	P	A	A	P	2.19678	2.94196	1.72915	1.37534	A	A	A	A	6	CUST_88308_PI430048170	0	ACCTGCCTGCCCATTTGGAAATGCAGACTGGAGGACGCTAAGTTCATTCTTACCTATGTA	RP11-452K12.4	.	ENST00000445808	ENSEMBL_GENCODE	.	chr10	+	97334564	97343203	.	Noncoding	exonic_antisense	FRAT2	frequently rearranged in advanced T-cell lymphomas 2	-
SPACA6P	CUST_65103_PI430048170	0.0390055	5.22152	7.34851	4.32146	6.12095	6.85878	P	A	A	P	1.87735	5.85491	2.09908	2.25196	A	A	A	A	6	CUST_65103_PI430048170	0	TCGATGGTACTGCAGTGGCAACTAACAAAGGTATCTTTCCTCCTTCCCTATCCTATTTCC	SPACA6P	sperm acrosome associated 6, pseudogene	NR_024330	RefSeq	.	chr19	+	51693339	51705190	.	Noncoding	exonic_sense	SPACA6	microRNA 125a	+
AL671532.7	CUST_36723_PI430048170	0.0146715	5.13359	3.75668	2.43633	4.77504	4.03975	P	A	A	P	2.15723	1.36847	1.37172	1.37534	A	A	A	A	6	CUST_36723_PI430048170	0	TGACAGGCCTGGGATTCCTGCCTTCTAGGTCTAGGCCTGGTGAGAGACTCCACACAGCGG	AL671532.7	.	ENST00000621928	ENSEMBL_GENCODE	.	chrGL000225.1	-	104136	104218	.	Noncoding	intergenic	.	.	.
PMS2P5	CUST_49887_PI430048170	0.044158	5.12936	4.93019	2.01703	3.53188	4.38309	P	A	A	P	1.91987	1.36847	2.03415	1.37534	A	A	A	A	6	CUST_49887_PI430048170	0	CTCCTTCCTGATGTCTGCCATTAGCATTGGAATAAAGTTCCTGCTGAAAATCCACATCTC	PMS2P5	postmeiotic segregation increased 2 pseudogene 5, transcript variant 2	NR_027776	RefSeq	.	chr7	+	74890767	74906225	.	Noncoding	intergenic	.	.	.
CTD-2532D12.5	CUST_30981_PI430048170	0.0118498	5.11885	5.19298	3.1007	3.19534	3.99634	P	A	A	P	2.57656	1.36847	1.37172	1.37534	A	A	A	A	6	CUST_30981_PI430048170	0	AGTCCATCCCCAATGCACAGGAAGGAATACATCTCTGGATTGACTAAAACATCATACTGG	CTD-2532D12.5	.	ENST00000580370	ENSEMBL_GENCODE	.	chr17	-	73831572	73836019	.	Noncoding	intergenic	.	.	.
RP11-78O7.1	CUST_30192_PI430048170	0.0149895	5.11287	5.14938	3.17896	4.5707	5.45248	P	A	A	P	1.36916	3.45314	2.53491	1.37534	A	A	A	A	6	CUST_30192_PI430048170	0	GGCCTCTGTCTCCATTGATACCAACATTCTTTCTTACCCAGATATAAATAGCTCTTTCTT	RP11-78O7.1	.	ENST00000624501	ENSEMBL_GENCODE	.	chr17	+	19855747	19856164	.	Noncoding	intronic_antisense	ULK2	unc-51 like autophagy activating kinase 2	-
LINC01509	CUST_22178_PI430048170	0.0470931	5.06989	3.02738	4.4893	5.52762	2.81735	P	A	A	P	2.00303	1.36847	2.07226	2.51892	A	A	A	A	6	CUST_22178_PI430048170	0	TTGGACCTGCCCTCAGAAGGTTACTATGAGGACTAAATACATTCAAAGTACATGCAAGTA	LINC01509	.	ENST00000415302	ENSEMBL_GENCODE	.	chr9	-	107427240	107428402	.	Noncoding	intergenic	.	.	.
LOC101927334	CUST_756_PI430048170	0.0483426	5.03993	6.72188	6.43992	6.42422	6.64176	P	A	A	P	2.12032	5.02975	5.14623	1.37534	A	A	A	A	6	CUST_756_PI430048170	0	TGATTTCTGTCCTCCCCTCATGGAAGTTAATTAAAGGAATGCGAGAACCTTTTAGAAAAT	LOC101927334	uncharacterized LOC101927334	NR_110913	RefSeq	.	chr16	+	51017757	51035777	.	Noncoding	intergenic	.	.	.
LOC101927557	CUST_120871_PI430048170	0.0166953	5.02051	5.81125	3.72201	4.40971	5.60037	P	A	A	P	3.69566	1.98282	3.03664	1.37534	A	A	A	A	6	CUST_120871_PI430048170	0	TTGAATTTCTCTTCCTGCTCCCACTCAAACGCTCCAAGTGTTAGTATAAATAAACACCCT	LOC101927557	uncharacterized LOC101927557	NR_110808	RefSeq	.	chr17	-	57522247	57523597	.	Noncoding	intronic_antisense	MSI2	musashi RNA-binding protein 2	+
LOC729732	CUST_79558_PI430048170	0.00419185	4.98758	5.01418	4.07606	4.07033	5.38828	P	A	A	P	2.67548	1.89515	3.15771	1.37534	A	A	A	A	6	CUST_79558_PI430048170	0	TTCTCCACGAGTTTTGAGCAGCCTCGGGTTTCCCACCACCTCCAAATCATGGAAGACACA	LOC729732	uncharacterized LOC729732	NR_047662	RefSeq	.	chr8	-	12537078	12665611	.	Noncoding	intergenic	.	.	.
LOC101926892	CUST_38888_PI430048170	0.0243042	4.98243	4.12956	4.26353	2.07469	4.48176	P	A	A	P	1.36916	2.30232	1.37172	1.37534	A	A	A	A	6	CUST_38888_PI430048170	0	CTGTGTGCCTTTCCTTTCTCTGGTTCTAGAAATACATCTAGAAAGGGGGAAAATGTTAAT	LOC101926892	uncharacterized LOC101926892	NR_110653	RefSeq	.	chr8	+	70471133	70485687	.	Noncoding	intergenic	.	.	.
RP11-543C4.3	CUST_27361_PI430048170	0.0021214	4.94556	3.85465	4.84882	3.22955	3.88764	P	A	A	P	2.40458	1.36847	1.6646	1.37534	A	A	A	A	6	CUST_27361_PI430048170	0	ACTGTCAACCACCTGAGGTATGACCATCACCAACCCCGCCCAGCTGAGAAACCGATGTTT	RP11-543C4.3	.	ENST00000555875	ENSEMBL_GENCODE	.	chr14	-	99691445	99693648	.	Noncoding	exonic_antisense	CYP46A1	cytochrome P450, family 46, subfamily A, polypeptide 1	+
AC009892.10	CUST_37291_PI430048170	0.0102757	4.93226	4.27214	2.52984	3.46615	3.89601	P	A	A	P	1.36916	1.36847	1.37172	1.37534	A	A	A	A	6	CUST_37291_PI430048170	0	ATTCCTCATCCTCCTGAGGCCTGGGGAGAGCTCTAACAACCAGACGGCCAAACAGAGGAT	AC009892.10	.	ENST00000621508	ENSEMBL_GENCODE	.	chrCHR_HSCHR19_4_CTG3_1	-	54643920	54647090	.	Noncoding	intergenic	.	.	.
RP4-665J23.1	CUST_54294_PI430048170	0.0308109	4.89328	3.88517	1.87902	3.64722	4.29636	P	A	A	P	1.36916	1.36847	1.37172	1.37534	A	A	A	A	6	CUST_54294_PI430048170	0	TAAAAATAGATCTCCTTCCCCAGAGAGGCTTGGATGTGGGCACAATATCAGTTCAGACGA	RP4-665J23.1	.	ENST00000435649	ENSEMBL_GENCODE	.	chr1	-	90782986	90851515	.	Noncoding	intergenic	.	.	.
CTD-2377D24.6	CUST_120846_PI430048170	0.043062	4.84331	6.76201	6.93725	6.00159	6.3175	P	A	A	P	3.91725	5.76747	2.3876	1.37534	A	A	A	A	6	CUST_120846_PI430048170	0	TATAAAGTAAAAAGATCTTTCTCTCACACTGTCTCCACCTCTCCTGGTCTCACCGTTGTG	CTD-2377D24.6	.	ENST00000478824	ENSEMBL_GENCODE	.	chr17	+	48705203	48707346	.	Noncoding	intergenic	.	.	.
CTD-2196E14.7	CUST_28975_PI430048170	0.0465944	4.82449	4.45252	2.77596	1.90566	4.12343	P	A	A	P	1.36916	1.36847	1.37172	1.37534	A	A	A	A	6	CUST_28975_PI430048170	0	GCACAAAAGAGATAATTTACCAAGAGACTTTCCCTCCTTTCAGAGGCAACCAAGCCAGAA	CTD-2196E14.7	.	ENST00000623999	ENSEMBL_GENCODE	.	chr16	-	23571854	23572278	.	Noncoding	exonic_antisense	UBFD1	ubiquitin family domain containing 1	+
RP11-44N22.3	CUST_13108_PI430048170	0.00792593	4.81891	3.51253	5.3153	4.2982	3.5192	P	A	A	P	1.36916	2.50864	2.63793	1.37534	A	A	A	A	6	CUST_13108_PI430048170	0	TACCCAACAGGAGAAACATGTATTTCTTCTTAGGGAGACTCCACAGTACCCCTCAACTGT	RP11-44N22.3	.	ENST00000610134	ENSEMBL_GENCODE	.	chr2	+	73113164	73115907	.	Noncoding	bidirectional	RAB11FIP5	RAB11 family interacting protein 5 (class I)	-
MIR7114	CUST_9841_PI430048170	0.0370503	4.75091	6.2008	6.46172	5.83685	6.36288	P	P	A	P	3.0883	5.28954	3.72006	1.37534	A	A	A	A	5	CUST_9841_PI430048170	0	CCGCTCTGTGGAGTGGGGTGCCTGTCCCCTGCCACTGGGTGACCCACCCCTCTCCACCAG	MIR7114	microRNA 7114	NR_106964	RefSeq	.	chr9	-	137450025	137450086	.	Noncoding	intronic_sense	NSMF	NMDA receptor synaptonuclear signaling and neuronal migration factor	-
LOC100130987	CUST_57770_PI430048170	0.0441082	4.74017	4.60791	1.94908	3.0237	4.09664	P	A	A	P	1.36916	1.81497	1.37172	1.37534	A	A	A	A	6	CUST_57770_PI430048170	0	TGGGATGCTGGAGGACATCTGGGGGCCACAAATGCTCCTTCTCCTGGAGACGCAACTCAA	LOC100130987	uncharacterized LOC100130987	NR_024469	RefSeq	.	chr11	+	67317838	67391687	.	Noncoding	exonic_antisense|exonic_antisense	CLCF1|POLD4	NA	-|-
GUSBP5	CUST_107140_PI430048170	0.030445	4.73898	4.30659	2.53506	2.40866	4.18119	P	A	A	P	1.36916	1.36847	1.37172	1.37534	A	A	A	A	6	CUST_107140_PI430048170	0	TAGAGCATGAGGGATCTACCTCCCCTTTGACACCGACATCAGTAGCCTGTTCCAGGTGGG	GUSBP5	glucuronidase, beta pseudogene 5	NR_003675	RefSeq	.	chr4	+	143559471	143561460	.	Noncoding	intergenic	.	.	.
LOC339807	CUST_44606_PI430048170	0.0491244	4.73487	7.56641	6.15389	4.71117	6.66193	P	A	A	P	1.36916	6.14379	2.60969	1.37534	A	A	A	A	6	CUST_44606_PI430048170	0	TTGGAGAAGACTGGAGCCAGCCTTGCCTTCTCCTCTCCTGAAGGAATGGATACATGAATG	LOC339807	uncharacterized LOC339807	NR_034023	RefSeq	.	chr2	+	64607311	64616482	.	Noncoding	intergenic	.	.	.
MIR6767	CUST_9840_PI430048170	0.0400818	4.7253	6.03395	6.64401	6.88949	6.17296	P	P	P	P	2.69674	5.92247	1.37172	2.50308	A	A	A	A	4	CUST_9840_PI430048170	0	TGAAATCGCAGACAGGGACACATGGAGAACGCCCCCACCAGTTCCCACGTGCTTCTCTTT	MIR6767	microRNA 6767	NR_106825	RefSeq	.	chr16	+	2445391	2445457	.	Noncoding	intronic_sense	CCNF	cyclin F	+
PRKCQ-AS1	CUST_22535_PI430048170	0.000631171	4.71574	3.90958	4.53251	3.53887	4.24595	P	A	A	P	1.36916	1.97707	2.45106	1.37534	A	A	A	A	6	CUST_22535_PI430048170	0	CTTTGCTCATGGAGAACCATTTTGATCCGTGGTTTAGCCTCCCAGGTGATTGAACAATAC	PRKCQ-AS1	.	ENST00000625147	ENSEMBL_GENCODE	.	chr10	+	6583861	6613903	.	Noncoding	intergenic	.	.	.
LOC101928273	CUST_40439_PI430048170	0.00205523	4.69715	4.25375	2.99466	3.39303	4.12896	P	A	A	P	1.36916	1.98342	1.37172	1.37534	A	A	A	A	6	CUST_40439_PI430048170	0	AGATCTCCCTTTGCCCCAATATTACAAACTTGGTGTTCATACTTTCAATGTGCATATTTT	LOC101928273	uncharacterized LOC101928273	NR_120402	RefSeq	.	chr2	-	137878753	137927932	.	Noncoding	intergenic	.	.	.
LILRA1	CUST_7088_PI430048170	0.018901	4.63278	2.82918	4.80716	3.40108	2.90026	P	A	A	P	1.36916	1.88889	1.37172	1.37534	A	A	A	A	6	CUST_7088_PI430048170	0	GGGAGCTGGGTGTCCTGGGTGGACATTTTAAAAAATTACATTCATTCTAATTTAAAGAAT	LILRA1	leukocyte immunoglobulin-like receptor, subfamily A (with TM domain), member 1, transcript variant 6	NR_103503	RefSeq	.	chr19_KI270938v1_alt	+	576154	582299	.	Noncoding	exonic_sense	LILRA1	natural cytotoxicity triggering receptor 1	+
HIPK1-AS1	CUST_98497_PI430048170	1.12188e-06	4.62744	3.59949	3.91914	3.59433	3.7646	P	A	A	P	1.6971	1.59038	1.37172	1.37534	A	A	A	A	6	CUST_98497_PI430048170	0	TCAGAATGTATAAACCAGGAAAAGTTGTTCTGGCCCCTCATCTGGTTTCATGAAGGACAA	HIPK1-AS1	HIPK1 antisense RNA 1, transcript variant 2	NR_110726	RefSeq	.	chr1	-	113924000	113929525	.	Noncoding	exonic_antisense	HIPK1	homeodomain interacting protein kinase 1	+
LINC01038	CUST_1784_PI430048170	0.0190842	4.62522	3.35695	2.36945	4.49586	3.30487	P	A	A	P	1.36916	1.36847	1.37172	1.37534	A	A	A	A	6	CUST_1784_PI430048170	0	CCTCAGGCCTCTGCCTTGTAGGAAGATCCTTTCTTTTAATAAATTACAGAGCTGAAAAAA	LINC01038	long intergenic non-protein coding RNA 1038	NR_125785	RefSeq	.	chr13	+	79804385	79805682	.	Noncoding	intergenic	.	.	.
HBBP1	CUST_4202_PI430048170	0.00134132	4.62486	4.17702	3.86007	2.96278	4.06236	P	A	A	P	1.67821	1.36847	1.37172	1.99242	A	A	A	A	6	CUST_4202_PI430048170	0	ATCCTGCCTGCTGATTCAGTTCCTGCATGATAAAAATAGAATAAAGAAATATGCTCTCTA	HBBP1	hemoglobin, beta pseudogene 1	NR_001589	RefSeq	.	chr11	-	5241954	5243592	.	Noncoding	intergenic	.	.	.
RP11-506K6.4	CUST_18312_PI430048170	0.0319251	4.62471	4.74897	2.62791	4.814	5.33512	P	A	A	P	1.36916	3.46748	2.51674	1.37534	A	A	A	A	6	CUST_18312_PI430048170	0	GTCTCTTTGTATAATGCAGCATTTTGCCCCCCTTTTGGAATAAAACTGGTTTTAATAGAG	RP11-506K6.4	.	ENST00000607565	ENSEMBL_GENCODE	.	chr6	+	3311662	3313650	.	Noncoding	intronic_antisense	SLC22A23	solute carrier family 22, member 23	-
RP11-720N19.2	CUST_30255_PI430048170	0.0328505	4.61888	5.36918	2.81938	3.65176	5.02968	P	A	A	P	1.36916	1.36847	3.42671	2.12149	A	A	A	A	6	CUST_30255_PI430048170	0	CTGCTTGCCATTTTTCTTCCCCTTCCATTTTTCTAATCTCCGGATAATTGTAAGAATGAA	RP11-720N19.2	.	ENST00000583643	ENSEMBL_GENCODE	.	chr17	+	27465112	27465541	.	Noncoding	intergenic	.	.	.
RP4-784A16.4	CUST_10869_PI430048170	0.0464793	4.60935	7.22804	6.53891	5.56936	7.03326	P	A	A	P	1.36916	6.17795	3.54594	2.2486	A	A	A	A	6	CUST_10869_PI430048170	0	ACATAAGGGATGGCACACAGAAAATATTCAGTGACCGAAGTTCCTCCTCCCTTTATCCCA	RP4-784A16.4	.	ENST00000446686	ENSEMBL_GENCODE	.	chr1	+	53304536	53307462	.	Noncoding	intronic_antisense	LRP8	low density lipoprotein receptor-related protein 8, apolipoprotein e receptor	-
RP11-603J24.5	CUST_25191_PI430048170	0.0277182	4.60014	5.31957	6.71238	4.62164	5.43313	P	A	A	P	3.54557	4.29786	3.61832	1.37534	A	A	A	A	6	CUST_25191_PI430048170	0	GTCCCACTGCCCCGGCCAAATACACAGGTAAGGGCTCTGTACACATCAAATCTCTAGAAG	RP11-603J24.5	.	ENST00000550947	ENSEMBL_GENCODE	.	chr12	-	56120033	56129619	.	Noncoding	exonic_antisense|exonic_antisense	ZC3H10|ESYT1	NA	+|+
LOC728752	CUST_90538_PI430048170	0.0489332	4.59271	7.49238	5.93175	5.42329	7.45708	P	A	A	P	2.75841	3.04385	6.3662	1.37534	A	A	A	A	6	CUST_90538_PI430048170	0	GTATACACAGTCATGCATAGTTTAATAATAAGGATATATGCTCTCCCCACGGTCTCCCTC	LOC728752	uncharacterized LOC728752	NR_036504	RefSeq	.	chr19	+	36489626	36491040	.	Noncoding	exonic_antisense	ZNF566	ZFP82 zinc finger protein	-
MIR3154	CUST_7371_PI430048170	0.0221207	4.58212	5.22354	4.17173	5.5439	5.06205	P	A	A	P	1.36916	3.84536	3.32313	1.37534	A	A	A	A	6	CUST_7371_PI430048170	0	CCCGCTCACCCCTGCCACGTCAAAGGAGGCAGAAGGGGAGTTGGGAGCAGAGAGGGGACC	MIR3154	microRNA 3154	NR_036110	RefSeq	.	chr9	-	128244946	128245030	.	Noncoding	intronic_antisense	DNM1	.	+
MEG3	CUST_27402_PI430048170	0.0217213	4.58187	5.3194	5.06023	3.34226	5.22479	P	A	A	P	2.22642	4.04526	1.37172	1.37534	A	A	A	A	6	CUST_27402_PI430048170	0	TGTCATTGGGCATCCCCCAGTAGTCACCCCACTCCACCGAAAAGTAAACTGCAGGCACGT	MEG3	.	ENST00000524035	ENSEMBL_GENCODE	.	chr14	+	100833764	100861021	.	Noncoding	intergenic	.	.	.
CTD-2006K23.1	CUST_38914_PI430048170	0.0187673	4.57717	3.68716	4.18024	2.15112	3.57401	P	A	A	P	1.36916	1.36847	1.37172	1.37534	A	A	A	A	6	CUST_38914_PI430048170	0	GCAGGATGCTCAGCCCTCATGTGTCAGTCCCCTCAATTCACTTGTAATTAAATAACAACA	CTD-2006K23.1	.	ENST00000577560	ENSEMBL_GENCODE	.	chr17	+	74606507	74607191	.	Noncoding	intergenic	.	.	.
CTC-435M10.6	CUST_32622_PI430048170	0.0493049	4.5471	3.88795	4.81059	6.51513	3.84285	P	A	A	P	2.08012	1.36847	4.54183	1.37534	A	A	A	A	6	CUST_32622_PI430048170	0	TGTTTTTCAAAAACAAAAAGTAGGCAAAAACAGTCCACCACCCCATCTTTCCTGCCCAGG	CTC-435M10.6	.	ENST00000598887	ENSEMBL_GENCODE	.	chr19	+	41425359	41426237	.	Noncoding	exonic_antisense	B3GNT8	UDP-GlcNAc:betaGal beta-1,3-N-acetylglucosaminyltransferase 8	-
RP11-273B20.1	CUST_39199_PI430048170	0.0430429	4.53963	3.80039	1.96576	4.96223	3.76066	P	A	A	P	2.58932	1.36847	1.37172	1.37534	A	A	A	A	6	CUST_39199_PI430048170	0	ATGGCTGAGTTTTGGATGACTGACAGCCCCAGATCCTGCTCCAGGTTCCTTCCTCAGGAA	RP11-273B20.1	.	ENST00000544657	ENSEMBL_GENCODE	.	chr12	-	7129079	7130252	.	Noncoding	bidirectional	CLSTN3	calsyntenin 3	+
LOC100506281	CUST_1013_PI430048170	0.0309151	4.50832	4.48045	2.29664	3.55777	4.84187	P	A	A	P	2.61374	1.36847	1.37172	1.89679	A	A	A	A	6	CUST_1013_PI430048170	0	CCCTACCCCGCATCTGTGTAAAACACAAATAAAGCCATTGAGAGCAACTGCATACACCTT	LOC100506281	uncharacterized LOC100506281	NR_109777	RefSeq	.	chr16	+	75226382	75228203	.	Noncoding	bidirectional	BCAR1	.	-
RP11-297D21.4	CUST_29418_PI430048170	0.0374534	4.45796	3.88803	1.85466	3.09056	4.26209	P	A	A	P	1.36916	1.36847	1.37172	1.37534	A	A	A	A	6	CUST_29418_PI430048170	0	TCATTCAGGGAGAGGAGAAGATGGATGGGGGTTCTCTCGGGCTGGTGTATTGAGCCCTGA	RP11-297D21.4	.	ENST00000602476	ENSEMBL_GENCODE	.	chr16	+	67484242	67487250	.	Noncoding	bidirectional	AGRP	agouti related neuropeptide	-
SLC26A4-AS1	CUST_20082_PI430048170	0.00141845	4.44469	4.3483	3.92408	3.11975	4.34651	P	A	A	P	2.47412	1.65131	1.69556	1.37534	A	A	A	A	6	CUST_20082_PI430048170	0	AGAGAGGAAAAAGAGAGACGGGGCTCCTAGAACCCACTCTCCCCAAAGGCGAGTTTCCCA	SLC26A4-AS1	.	ENST00000449741	ENSEMBL_GENCODE	.	chr7	-	107661301	107662151	.	Noncoding	exonic_antisense	SLC26A4	solute carrier family 26 (anion exchanger), member 4	+
RP11-148B18.1	CUST_54339_PI430048170	0.0191449	4.40419	4.37116	5.32421	2.89816	4.24586	P	A	A	P	2.63728	2.77048	2.05545	1.37534	A	A	A	A	6	CUST_54339_PI430048170	0	TTTCTCAGAGAATCCTGCCTCTGCTCTGAAGCCTTTCTGTTCGCTCCAGTGAAAATTAGT	RP11-148B18.1	.	ENST00000413103	ENSEMBL_GENCODE	.	chr1	+	94247908	94249492	.	Noncoding	intergenic	.	.	.
MIR933	CUST_8599_PI430048170	0.0403179	4.31396	4.67508	4.41697	6.45246	4.9638	P	A	A	P	4.93755	1.36847	1.37172	1.37534	A	A	A	A	6	CUST_8599_PI430048170	0	GGTCCTCGGGGCGCGCGTCGAGTCAGCCGTGTGCGCAGGGAGACCTCTCCCACCCACAGT	MIR933	microRNA 933	NR_030630	RefSeq	.	chr2	-	175167632	175167709	.	Noncoding	intronic_sense	ATF2	microRNA 933	-
KANSL1-AS1	CUST_120832_PI430048170	0.00568612	4.29898	5.67915	3.90081	4.79622	5.09147	P	A	A	P	3.05254	2.27062	3.31598	2.74551	A	A	A	A	6	CUST_120832_PI430048170	0	AATGATGGAGGAAAAAACAGTCCCTCTTCCTCAGACAGTGACACCTCAAACTGCTACAGT	KANSL1-AS1	KANSL1 antisense RNA 1	NR_034172	RefSeq	.	chr17_KI270908v1_alt	+	895676	898827	.	Noncoding	intronic_antisense	KANSL1	KAT8 regulatory NSL complex subunit 1	-
BVES-AS1	CUST_18912_PI430048170	0.0146414	4.28677	4.69996	2.96531	3.49538	4.83641	P	A	A	P	2.11272	2.67461	1.95473	1.37534	A	A	A	A	6	CUST_18912_PI430048170	0	ATGAATTTCCTTCTGCTCCCCTGTTGAAGAGGAGAGAAAAATTCTTCAAGCTGACTCCAT	BVES-AS1	.	ENST00000580854	ENSEMBL_GENCODE	.	chr6	+	105137291	105168983	.	Noncoding	exonic_antisense	POPDC3	popeye domain containing 3	-
RP11-684N3.1	CUST_24582_PI430048170	0.0219201	4.25622	5.64085	3.43647	4.78497	5.16751	P	A	A	P	2.26542	3.57091	3.30774	1.37534	A	A	A	A	6	CUST_24582_PI430048170	0	CTCCCTGCTGTCCACGTTTTATGGTGCCCTGTGTCTATTAAACTTATGTCTATAAATACC	RP11-684N3.1	.	ENST00000624880	ENSEMBL_GENCODE	.	chr11	-	132403360	132404060	.	Noncoding	intergenic	.	.	.
LINC00331	CUST_26440_PI430048170	0.0200512	4.19313	2.99077	4.66763	4.80649	3.17815	P	A	A	P	1.85719	2.47421	2.32631	1.37534	A	A	A	A	6	CUST_26440_PI430048170	0	AATCCAAAATAGACAGAGAGAGCAGGCTCTTAGAGAAATGGGAGAACTACCGCACTGACT	LINC00331	long intergenic non-protein coding RNA 331	NR_046869	RefSeq	.	chr13	-	78787318	78840050	.	Noncoding	intergenic	.	.	.
LOC100128593	CUST_253_PI430048170	0.0495531	4.10695	6.57315	5.84382	6.18323	6.26398	P	A	A	P	3.85815	5.54373	3.29738	1.37534	A	A	A	A	6	CUST_253_PI430048170	0	ATTAAATATAAAAAGTCCCTGAAAGCCTTTTGAAAAAGGCTCCCACCTCCTCCTGGCCCA	LOC100128593	uncharacterized LOC100128593	NR_033913	RefSeq	.	chr9	+	136746160	136749911	.	Noncoding	exonic_antisense	LCN6	lipocalin 6	-
LINC00885	CUST_44988_PI430048170	0.0485393	4.10091	4.66077	2.1421	3.58516	4.88159	P	A	A	P	1.36916	3.26214	1.37172	1.37534	A	A	A	A	6	CUST_44988_PI430048170	0	TTTTGAGAGTCCCCTCCATTGAAACACGCACATCTAATTTGTCCTTCAGTTCGCTGGACT	LINC00885	long intergenic non-protein coding RNA 885	NR_034088	RefSeq	.	chr3	+	196142635	196160890	.	Noncoding	intergenic	.	.	.
LRRC75A-AS1	CUST_30087_PI430048170	0.0387412	4.08099	3.94534	2.90939	1.94062	4.19992	P	A	A	P	1.36916	1.36847	1.72261	1.37534	A	A	A	A	6	CUST_30087_PI430048170	0	TTTCTATTCGCCTCGCCCTGCTGGACCTTTTCTGGAGAGATGGGAATTCTTGGAACAGGT	LRRC75A-AS1	.	ENST00000580770	ENSEMBL_GENCODE	.	chr17	+	16439037	16478678	.	Noncoding	exonic_antisense	LRRC75A	small nucleolar RNA, C/D box 65	-
RP11-776B3.1	CUST_31612_PI430048170	0.046825	4.06895	4.91416	2.80184	5.55364	5.06308	P	A	A	P	2.12834	4.27269	1.37172	1.37534	A	A	A	A	6	CUST_31612_PI430048170	0	AGATGAACTGTACCCCGCCCTTACATCCCATTACAGACAGTAATGATGATGATGGTATAT	RP11-776B3.1	.	ENST00000623955	ENSEMBL_GENCODE	.	chr18	-	46915021	46915623	.	Noncoding	intronic_sense	PIAS2	protein inhibitor of activated STAT, 2	-
MIR606	CUST_8690_PI430048170	0.0168834	4.04241	4.48795	4.25901	5.02193	4.17902	P	A	A	P	2.69632	3.47795	1.37172	1.37534	A	A	A	A	6	CUST_8690_PI430048170	0	GTGTGCCATCCACCCCATCATAGTAAACTACTGAAAATCAAAGATACAAGTGCCTGACCA	MIR606	microRNA 606	NR_030337	RefSeq	.	chr10	+	75552457	75552553	.	Noncoding	intronic_sense	C10orf11	.	+
LINC00283	CUST_26532_PI430048170	0.008085	4.0406	4.44994	4.13239	2.80816	4.39241	P	A	A	P	2.52643	2.52027	1.37172	1.37534	A	A	A	A	6	CUST_26532_PI430048170	0	AAGATCCTTCCCCTGACCTGAACGGAACATGAAATGTTGCAGGTGCTGTGGAATTACTTT	LINC00283	.	ENST00000430111	ENSEMBL_GENCODE	.	chr13	+	102742990	102745224	.	Noncoding	exonic_antisense	CCDC168	.	-
RP11-101O21.1	CUST_30985_PI430048170	0.0228738	4.0214	5.0084	5.28181	4.6268	5.71844	P	A	A	P	3.34238	4.11056	2.78728	1.37534	A	A	A	A	6	CUST_30985_PI430048170	0	AAGATAAAGTGATACCTGTAATTTCCCAAAAGATACGCTCCAGGCTCCCATCCCCAAGCA	RP11-101O21.1	.	ENST00000584003	ENSEMBL_GENCODE	.	chr17	-	74064357	74154212	.	Noncoding	intergenic	.	.	.
LOC728084	CUST_558_PI430048170	0.0140599	4.0135	5.08919	3.2493	4.81598	5.02413	P	A	A	P	2.32476	2.05219	3.69387	1.95555	A	A	A	A	6	CUST_558_PI430048170	0	CTAAGACTTCAGCCTCATCTCCTGCTTCTACCCTCTTTAGTTTAGGAAAAACAGGTAACG	LOC728084	uncharacterized LOC728084	NR_038385	RefSeq	.	chr12	-	89011125	89019692	.	Noncoding	intergenic	.	.	.
RP11-229E13.4	CUST_30488_PI430048170	0.00549588	0.242698	3.02334	1.36181	1.9467	2.61137	P	A	A	P	4.98338	3.45407	4.52928	4.28306	A	A	A	A	6	CUST_30488_PI430048170	0	CCTGTACCCCAGTGGCTGTTTACATTCCAGGCCCCTGCTAAATAAAGCAGGCTCCACTGC	RP11-229E13.4	.	ENST00000619176	ENSEMBL_GENCODE	.	chr17	+	41867581	41867736	.	Noncoding	exonic_antisense	ACLY	ATP citrate lyase	-
RP11-273B20.1	CUST_24715_PI430048170	0.0401862	0.237497	3.62909	4.79104	4.194	3.24066	P	A	A	P	6.7252	6.34103	6.34578	4.11535	A	A	A	A	6	CUST_24715_PI430048170	0	AGAGAAAACCCCCTGGGTCCCAAGCCAAAAAGAATAAAATTCTCCAGAATAGCCAACAAA	RP11-273B20.1	.	ENST00000538062	ENSEMBL_GENCODE	.	chr12	-	7129508	7131198	.	Noncoding	exonic_antisense	CLSTN3	calsyntenin 3	+
RP11-862G15.1	CUST_27258_PI430048170	0.0197109	0.202995	2.84338	5.15213	2.9044	2.98723	A	A	A	P	5.92304	5.36377	4.92178	7.26967	A	A	A	A	7	CUST_27258_PI430048170	0	CACTCCCATCACTAAGAGAACATCAAAAGGGCAGGTGTGGGGGTGGATAGGAAGATCAGG	RP11-862G15.1	.	ENST00000557689	ENSEMBL_GENCODE	.	chr14	+	92891424	92893506	.	Noncoding	intergenic	.	.	.
RP11-334A14.5	CUST_10862_PI430048170	0.00317834	0.189872	3.75903	4.94133	2.99909	3.76971	P	A	A	P	6.93029	6.21208	5.56302	6.69616	A	A	A	A	6	CUST_10862_PI430048170	0	AAGAATAAAAAATAAAGGCACCCGGAACTTCCCCCACAGGCCTGAAGAACAAAGGTGTCT	RP11-334A14.5	.	ENST00000447867	ENSEMBL_GENCODE	.	chr1	-	53069938	53085502	.	Noncoding	exonic_antisense	PODN	podocan	+
RP11-687M24.8	CUST_24521_PI430048170	0.0108029	0.182027	2.39717	2.75144	3.49234	2.81792	A	A	A	P	3.84012	5.18362	6.11787	5.53553	A	A	A	A	7	CUST_24521_PI430048170	0	CTCTGGCCCTGTTTTTCAGACCTCTAGTAATAAAAACAAGCCAATAAAATGAACATGAAA	RP11-687M24.8	.	ENST00000526796	ENSEMBL_GENCODE	.	chr11	-	125258626	125266798	.	Noncoding	intronic_antisense	PKNOX2	PBX/knotted 1 homeobox 2	+
TRAF3IP2-AS1	CUST_6398_PI430048170	0.0129143	0.180494	2.75348	2.81866	1.36848	1.54932	P	A	A	A	5.31456	5.21539	3.01621	4.45481	A	A	A	A	7	CUST_6398_PI430048170	0	AGTGATAAAATAGATCAAGAAGATCAGAACAGGCTTAAATTGATGCTATAAAACCAATTA	TRAF3IP2-AS1	TRAF3IP2 antisense RNA 1, transcript variant 3	NR_034110	RefSeq	.	chr6	+	111483471	111578180	.	Noncoding	exonic_antisense|exonic_antisense	TRAF3IP2|REV3L	NA	-|-
LOC101928140	CUST_124215_PI430048170	0.0429059	0.170279	3.11609	6.53403	5.55937	3.15874	P	P	A	P	9.05148	6.52936	6.23754	7.8208	P	A	A	A	4	CUST_124215_PI430048170	0	GTCCTTTATAATATAACTCTCAAAATGGAAAAGAGAGTGGAAATAAAATATGGGTGGGGC	LOC101928140	uncharacterized LOC101928140	NR_125849	RefSeq	.	chr6_KI270801v1_alt	+	377198	435624	.	Noncoding	exonic_antisense	PTPRK	protein tyrosine phosphatase, receptor type, K	-
ST7-AS1_2	CUST_36240_PI430048170	0.0443411	0.145406	2.88283	6.24391	3.64821	2.84697	A	A	A	P	8.84792	4.84693	6.71429	6.82144	P	A	A	A	6	CUST_36240_PI430048170	0	AAATATTAGCATAATAAATATAAATGGACCCAGAACGCGAGGGGGCAGGGGCCACGTGAT	ST7-AS1_2	.	ENST00000615247	ENSEMBL_GENCODE	.	chr7	+	116953214	116953324	.	Noncoding	intergenic	.	.	.
FOXCUT	CUST_1755_PI430048170	0.00567436	0.126222	2.11566	1.36181	2.25386	2.82838	A	A	A	P	5.01095	6.32896	4.13716	4.21145	A	A	A	A	7	CUST_1755_PI430048170	0	GCAGAAAGGGGCATCAAAAACTGTAACCTGAAAATAAAAGCTTTAACCTGTTCCCCAAAA	FOXCUT	FOXC1 upstream transcript (non-protein coding)	NR_125804	RefSeq	.	chr6	+	1605530	1607356	.	Noncoding	intergenic	.	.	.
LINC00202-1	CUST_22672_PI430048170	0.0110313	0.108251	3.07503	2.62779	1.36848	2.38268	P	A	A	A	6.47224	6.16301	3.63531	5.09188	A	A	A	A	7	CUST_22672_PI430048170	0	CCCCGCAAGAGACACGAAGCATCAATGTTCAGAAGCAGCAAATAAATAAAATAAATGAAT	LINC00202-1	long intergenic non-protein coding RNA 202-1	NR_026795	RefSeq	.	chr10	-	26931205	26942001	.	Noncoding	intergenic	.	.	.
RP11-186N15.3	CUST_22597_PI430048170	0.00344074	0.067549	2.57571	3.31779	2.96895	2.5249	A	A	A	A	5.20993	6.60235	7.76103	6.42439	A	A	P	A	7	CUST_22597_PI430048170	0	CAGAGAGAGAAAAAACAAAAACAAACATCTTCTGTACTCTGTCTTCTGAGAAAGAAACAC	RP11-186N15.3	.	ENST00000598961	ENSEMBL_GENCODE	.	chr10	-	12244751	12246158	.	Noncoding	exonic_antisense	CDC123	cell division cycle 123	+
